# Supplementary material for: Mental health problems and social media exposure during COVID-19 outbreak
Source: PLoS One. 2020 Apr 16;15(4):e0231924. doi: 10.1371/journal.pone.0231924 (PMC7162477; doi:10.1371/journal.pone.0231924)
Supplement: S1 Data — (XLS) [file pone.0231924.s002.xls]

## Sheet: Sheet1
pltype	edu	marr	work	ocup	cage	nplace	nnplace	newplace	csf	ocupn	bds	anxiety	depression	social media exposure
3	2	2	4	-3	3	河北	1	1	1	1	0	0	无抑郁	Less
3	4	0	1	-3	1	黑龙	1	1	0	1	0	0	有抑郁	Less
2	3	2	3	2	2	上海	1	1	1	2	0	0	无抑郁	Less
2	3	0	2	5	1	广西	1	1	1	2	0	0	有抑郁	Less
2	3	2	2	4	3	上海	1	1	1	2	0	0	有抑郁	Less
2	2	2	3	6	3	河南	1	1	1	2	0	0	有抑郁	Less
2	4	0	1	-3	1	河南	1	1	0	1	0	0	无抑郁	Less
2	2	2	2	7	2	山西	1	1	1	2	0	0	有抑郁	Less
2	3	2	2	3	3	海南	1	1	0	2	0	0	无抑郁	Less
2	4	2	2	5	3	上海	1	1	1	2	0	0	无抑郁	Less
2	2	2	2	3	3	内蒙	1	1	1	2	0	0	无抑郁	Less
2	3	2	2	2	2	辽宁	1	1	1	2	1	1	有抑郁	Less
2	3	0	3	6	1	湖南	1	1	1	2	0	0	无抑郁	Less
2	2	2	2	6	3	吉林	1	1	0	2	0	0	有抑郁	Less
2	3	2	2	5	3	四川	1	1	0	2	0	0	有抑郁	Less
2	3	0	2	6	2	江西	1	1	0	2	1	1	有抑郁	Less
2	2	2	3	8	2	山东	1	1	1	2	0	0	有抑郁	Less
2	2	2	3	6	2	河北	1	1	1	2	0	0	无抑郁	Less
2	3	0	3	6	1	陕西	1	1	1	2	0	0	有抑郁	Less
2	3	0	3	6	2	广东	1	1	1	2	0	1	无抑郁	Less
2	3	2	2	1	2	浙江	1	1	1	0	0	0	无抑郁	Less
3	1	2	3	8	3	安徽	1	1	1	2	0	1	无抑郁	Less
2	1	2	2	6	2	辽宁	1	1	1	2	0	0	无抑郁	Less
2	3	2	4	-3	3	北京	1	1	0	1	1	1	有抑郁	Less
2	2	2	3	2	3	四川	1	1	0	2	0	0	无抑郁	Less
3	3	2	2	3	3	河北	1	1	1	2	0	0	有抑郁	Less
2	4	2	3	8	2	广东	1	1	0	2	0	0	有抑郁	Less
2	3	2	2	3	3	辽宁	1	1	0	2	0	0	有抑郁	Less
2	3	2	3	4	3	河北	1	1	0	2	1	1	有抑郁	Less
2	3	2	2	4	3	山东	1	1	1	2	0	0	无抑郁	Less
2	3	2	3	4	3	辽宁	1	1	1	2	1	1	有抑郁	Less
2	3	2	3	2	1	河北	1	1	1	2	0	0	无抑郁	Less
2	2	2	3	6	3	辽宁	1	1	0	2	0	0	无抑郁	Less
3	1	2	3	2	2	上海	1	1	1	2	0	0	无抑郁	Less
2	3	2	3	3	3	河南	1	1	1	2	1	1	有抑郁	Less
2	3	2	2	2	2	河北	1	1	0	2	0	0	有抑郁	Less
2	3	0	2	7	2	天津	1	1	0	2	0	0	无抑郁	Less
2	3	2	3	5	3	山东	1	1	0	2	0	0	无抑郁	Less
2	3	0	2	7	2	河北	1	1	0	2	0	0	无抑郁	Less
2	3	0	2	7	1	北京	1	1	0	2	0	0	无抑郁	Less
2	4	2	2	8	3	内蒙	1	1	0	2	0	0	有抑郁	Less
3	2	2	4	-3	1	广东	1	1	0	1	0	0	无抑郁	Less
2	3	2	4	-3	3	黑龙	1	1	1	1	0	0	无抑郁	Less
2	3	2	3	2	1	北京	1	1	0	2	0	0	无抑郁	Less
3	3	0	2	2	0	浙江	1	1	0	2	0	0	无抑郁	Less
2	1	0	4	-3	4	上海	1	1	1	1	0	0	无抑郁	Less
3	3	2	3	8	2	河北	1	1	0	2	0	0	无抑郁	Less
2	1	0	4	-3	4	江苏	1	1	1	1	0	0	无抑郁	Less
2	3	2	2	3	3	北京	1	1	1	2	0	0	无抑郁	Less
2	3	2	4	-3	4	上海	1	1	1	1	0	0	无抑郁	Less
3	3	0	1	-3	1	湖南	1	1	0	1	0	0	有抑郁	Less
2	1	2	3	7	1	山西	1	1	1	2	1	1	有抑郁	Less
2	4	2	3	3	2	江苏	1	1	1	2	0	0	无抑郁	Less
2	3	2	2	4	2	吉林	1	1	1	2	0	0	无抑郁	Less
2	3	2	2	2	2	北京	1	1	1	2	0	0	无抑郁	Less
2	3	2	3	2	2	安徽	1	1	1	2	0	0	无抑郁	Less
2	3	0	1	-3	1	江苏	1	1	1	1	0	0	有抑郁	Less
2	1	2	3	8	3	山东	1	1	1	2	0	0	有抑郁	Less
3	1	2	3	7	2	山西	1	1	1	2	0	0	无抑郁	Less
2	3	2	2	4	2	河北	1	1	0	2	1	1	有抑郁	Less
2	3	0	2	6	1	重庆	1	1	0	2	1	1	有抑郁	Less
2	2	2	3	6	1	宁夏	1	1	1	2	0	0	有抑郁	Less
2	2	2	4	-3	4	江苏	1	1	0	1	0	0	无抑郁	Less
2	2	2	2	2	1	山西	1	1	0	2	0	0	无抑郁	Less
2	1	2	2	8	3	重庆	1	1	0	2	0	0	无抑郁	Less
2	2	2	3	8	2	山东	1	1	1	2	0	0	无抑郁	Less
2	3	2	4	-3	4	上海	1	1	0	1	0	0	有抑郁	Less
2	3	2	3	6	2	吉林	1	1	1	2	0	0	无抑郁	Less
3	1	2	4	-3	3	山东	1	1	1	1	0	0	无抑郁	Less
2	3	2	2	3	3	黑龙	1	1	0	2	0	0	有抑郁	Less
2	3	2	2	6	1	甘肃	1	1	0	2	0	0	无抑郁	Less
2	3	0	2	7	2	河北	1	1	0	2	0	0	无抑郁	Less
3	1	2	1	-3	3	山西	1	1	1	1	0	1	无抑郁	Less
2	4	2	2	6	1	山西	1	1	0	2	0	0	有抑郁	Less
2	3	2	3	3	2	浙江	1	1	1	2	0	0	无抑郁	Less
2	2	2	2	2	1	广东	1	1	1	2	0	0	无抑郁	Less
2	3	2	2	4	3	山西	1	1	1	2	0	0	有抑郁	Less
3	3	2	3	3	1	河南	1	1	1	2	0	0	无抑郁	Less
3	1	2	3	5	1	广东	1	1	1	2	0	0	无抑郁	Less
2	3	2	3	5	3	北京	1	1	0	2	0	0	有抑郁	Less
2	4	0	2	5	1	广东	1	1	1	2	1	1	有抑郁	Less
2	2	2	3	3	2	广东	1	1	1	2	0	0	无抑郁	Less
2	2	2	2	3	2	广东	1	1	1	2	0	0	无抑郁	Less
2	3	0	3	5	2	广东	1	1	1	2	0	0	无抑郁	Less
3	1	2	2	6	4	新疆	1	1	1	2	0	0	无抑郁	Less
2	3	2	3	2	3	湖南	1	1	1	2	0	0	有抑郁	Less
2	3	2	4	-3	4	黑龙	1	1	1	1	0	0	有抑郁	Less
2	3	2	3	5	2	北京	1	1	1	2	0	0	无抑郁	Less
2	2	2	3	6	4	湖南	1	1	0	2	1	1	有抑郁	Less
2	3	0	2	6	2	云南	1	1	0	2	0	0	有抑郁	Less
2	3	2	4	-3	4	上海	1	1	1	1	0	0	无抑郁	Less
2	4	0	3	3	2	天津	1	1	0	2	0	0	有抑郁	Less
2	1	2	4	-3	3	青海	1	1	1	1	0	0	有抑郁	Less
3	3	2	3	6	1	河北	1	1	1	2	0	0	无抑郁	Less
3	1	2	4	-3	3	江苏	1	1	1	1	0	0	无抑郁	Less
2	2	2	3	8	2	宁夏	1	1	1	2	0	0	有抑郁	Less
2	3	0	3	6	1	贵州	1	1	1	2	0	0	有抑郁	Less
3	3	2	2	5	1	河南	1	1	1	2	0	0	有抑郁	Less
2	2	2	2	4	3	河北	1	1	1	2	0	0	无抑郁	Less
2	3	0	2	5	1	天津	1	1	1	2	0	0	有抑郁	Less
2	3	2	3	3	4	山西	1	1	1	2	1	1	有抑郁	Less
3	2	0	1	-3	1	北京	1	1	1	1	0	0	无抑郁	Less
2	2	2	4	-3	4	黑龙	1	1	0	1	0	0	有抑郁	Less
3	3	0	2	5	1	广东	1	1	0	2	1	1	有抑郁	Less
2	3	2	2	2	2	山东	1	1	1	2	1	1	有抑郁	Less
2	3	2	2	4	3	江苏	1	1	1	2	0	0	无抑郁	Less
2	3	2	2	2	1	天津	1	1	1	2	0	0	无抑郁	Less
2	4	0	3	5	1	福建	1	1	1	2	0	0	无抑郁	Less
2	1	2	2	6	3	黑龙	1	1	0	2	0	0	有抑郁	Less
2	1	2	4	-3	3	江西	1	1	0	1	1	1	有抑郁	Less
3	1	2	4	-3	4	山西	1	1	0	1	0	1	无抑郁	Less
2	2	2	2	4	1	浙江	1	1	1	2	0	0	有抑郁	Less
2	2	2	2	3	2	山东	1	1	0	2	0	0	无抑郁	Less
3	1	2	3	7	2	辽宁	1	1	1	2	0	0	无抑郁	Less
2	3	2	2	4	3	山东	1	1	1	2	0	0	无抑郁	Less
2	4	0	1	-3	1	湖北	0	0	1	1	1	1	有抑郁	Less
2	3	2	3	4	3	江苏	1	1	1	2	0	0	无抑郁	Less
2	4	2	3	6	3	福建	1	1	1	2	0	0	有抑郁	Less
2	4	0	1	-3	1	山西	1	1	1	1	0	0	有抑郁	Less
2	1	2	3	8	2	内蒙	1	1	1	2	1	1	有抑郁	Less
3	1	2	3	8	2	黑龙	1	1	1	2	0	0	有抑郁	Less
2	3	0	3	6	2	山东	1	1	0	2	0	0	无抑郁	Less
2	3	2	2	6	3	河北	1	1	1	2	0	0	无抑郁	Less
2	2	2	4	-3	4	黑龙	1	1	0	1	0	0	有抑郁	Less
2	2	2	3	2	1	河北	1	1	0	2	0	0	无抑郁	Less
2	2	2	4	-3	1	北京	1	1	1	1	1	1	有抑郁	Less
2	2	2	3	5	3	青海	1	1	1	2	0	0	无抑郁	Less
2	3	0	1	-3	1	浙江	1	1	1	1	0	0	有抑郁	Less
2	3	2	2	1	2	广东	1	1	1	0	0	0	无抑郁	Less
2	4	2	2	3	2	上海	1	1	1	2	1	1	有抑郁	Less
3	4	0	1	-3	1	甘肃	1	1	1	1	0	0	无抑郁	Less
3	1	2	2	2	1	河北	1	1	1	2	0	0	无抑郁	Less
2	3	2	2	5	1	甘肃	1	1	1	2	0	0	无抑郁	Less
2	4	2	2	5	2	江苏	1	1	1	2	0	0	无抑郁	Less
2	3	2	3	3	3	湖南	1	1	1	2	0	0	有抑郁	Less
2	4	0	3	4	1	浙江	1	1	0	2	1	1	有抑郁	Less
2	3	2	4	-3	4	上海	1	1	1	1	0	0	无抑郁	Less
2	3	2	2	5	3	重庆	1	1	1	2	0	0	有抑郁	Less
2	3	2	3	1	2	上海	1	1	0	0	0	0	有抑郁	Less
2	2	2	3	8	3	安徽	1	1	1	2	0	0	有抑郁	Less
2	1	2	3	8	3	江苏	1	1	1	2	1	1	有抑郁	Less
2	3	2	3	4	2	内蒙	1	1	1	2	0	0	无抑郁	Less
2	3	0	2	5	1	贵州	1	1	1	2	1	1	有抑郁	Less
2	3	2	2	6	3	浙江	1	1	0	2	1	1	有抑郁	Less
2	4	2	2	1	3	宁夏	1	1	1	0	0	0	无抑郁	Less
3	3	2	3	6	3	内蒙	1	1	1	2	0	0	有抑郁	Less
2	4	2	3	8	2	北京	1	1	0	2	0	0	无抑郁	Less
3	3	0	3	5	1	山西	1	1	0	2	1	1	有抑郁	Less
2	2	2	2	2	3	内蒙	1	1	1	2	0	0	有抑郁	Less
2	3	0	3	8	4	湖南	1	1	0	2	0	0	无抑郁	Less
2	3	2	3	5	2	湖南	1	1	0	2	0	0	无抑郁	Less
2	3	2	3	8	4	上海	1	1	1	2	0	0	有抑郁	Less
2	3	2	3	5	4	内蒙	1	1	0	2	0	0	无抑郁	Less
2	2	0	1	-3	0	四川	1	1	1	1	0	0	无抑郁	Less
3	3	0	3	8	1	江苏	1	1	0	2	0	0	无抑郁	Less
2	3	2	3	5	2	内蒙	1	1	1	2	1	1	有抑郁	Less
2	2	2	3	7	4	湖北	0	0	1	2	1	1	有抑郁	Less
2	3	2	3	5	3	内蒙	1	1	0	2	0	0	有抑郁	Less
2	3	2	3	3	1	新疆	1	1	1	2	0	0	有抑郁	Less
3	1	2	3	2	2	安徽	1	1	0	2	1	1	有抑郁	Less
2	3	2	4	-3	4	北京	1	1	1	1	0	0	无抑郁	Less
2	4	2	2	1	2	浙江	1	1	1	0	0	0	无抑郁	Less
2	4	0	2	1	3	北京	1	1	0	0	0	0	无抑郁	Less
2	3	2	2	5	3	内蒙	1	1	1	2	0	0	有抑郁	Less
2	3	2	3	4	2	江苏	1	1	1	2	0	0	无抑郁	Less
2	2	2	3	5	3	内蒙	1	1	0	2	0	0	有抑郁	Less
2	3	2	2	8	4	湖南	1	1	0	2	0	0	有抑郁	Less
2	2	2	2	5	3	山西	1	1	0	2	0	0	无抑郁	Less
2	4	2	2	1	4	安徽	1	1	1	0	0	0	无抑郁	Less
2	2	2	4	-3	3	内蒙	1	1	1	1	0	0	无抑郁	Less
2	3	2	3	5	3	内蒙	1	1	1	2	0	0	无抑郁	Less
2	4	2	2	5	4	江苏	1	1	1	2	0	0	无抑郁	Less
2	4	2	2	1	3	宁夏	1	1	0	0	1	1	有抑郁	Less
2	3	2	2	3	2	山东	1	1	1	2	0	0	无抑郁	Less
2	3	2	2	6	3	内蒙	1	1	1	2	0	0	无抑郁	Less
2	3	0	3	6	1	江苏	1	1	0	2	0	0	有抑郁	Less
3	3	2	2	8	1	浙江	1	1	1	2	0	0	有抑郁	Less
2	4	2	2	4	3	北京	1	1	0	2	0	0	无抑郁	Less
2	3	2	2	1	2	上海	1	1	1	0	0	0	有抑郁	Less
2	3	0	3	6	2	广东	1	1	0	2	1	1	有抑郁	Less
2	3	0	3	4	1	江苏	1	1	0	2	0	0	无抑郁	Less
2	2	2	3	6	2	上海	1	1	0	2	1	1	有抑郁	Less
3	3	0	1	-3	1	江苏	1	1	0	1	0	0	无抑郁	Less
2	3	0	1	-3	1	云南	1	1	1	1	0	0	无抑郁	Less
2	3	2	3	2	2	天津	1	1	0	2	0	1	无抑郁	Less
2	4	0	1	-3	1	云南	1	1	0	1	1	1	有抑郁	Less
2	3	0	1	-3	1	上海	1	1	1	1	0	0	无抑郁	Less
2	3	0	2	5	2	广东	1	1	1	2	0	0	无抑郁	Less
2	2	2	3	2	1	河北	1	1	0	2	0	0	无抑郁	Less
2	1	2	3	3	2	浙江	1	1	1	2	0	0	无抑郁	Less
2	3	0	1	-3	1	四川	1	1	0	1	0	0	有抑郁	Less
3	2	2	3	7	3	黑龙	1	1	0	2	0	0	无抑郁	Less
2	3	0	3	5	1	江西	1	1	0	2	0	0	有抑郁	Less
2	1	0	1	-3	1	吉林	1	1	0	1	0	0	无抑郁	Less
2	3	2	2	3	2	山西	1	1	0	2	1	1	有抑郁	Less
2	3	2	3	8	2	辽宁	1	1	1	2	0	0	无抑郁	Less
2	3	2	2	6	2	河南	1	1	1	2	0	0	无抑郁	Less
2	3	0	1	-3	0	广东	1	1	1	1	0	0	有抑郁	Less
2	4	2	3	8	3	陕西	1	1	1	2	0	0	无抑郁	Less
2	3	2	3	5	3	重庆	1	1	1	2	0	0	无抑郁	Less
2	3	2	2	4	3	河南	1	1	0	2	0	0	无抑郁	Less
2	3	2	4	-3	4	山西	1	1	1	1	0	0	无抑郁	Less
2	3	2	2	3	3	辽宁	1	1	1	2	1	1	有抑郁	Less
2	3	2	4	-3	4	四川	1	1	0	1	0	0	有抑郁	Less
3	3	2	3	4	3	河北	1	1	1	2	0	0	无抑郁	Less
3	2	0	1	-3	0	内蒙	1	1	0	1	1	1	有抑郁	Less
2	2	0	4	-3	4	上海	1	1	1	1	0	0	有抑郁	Less
2	3	2	2	3	3	山东	1	1	1	2	0	0	有抑郁	Less
3	1	2	3	8	2	吉林	1	1	1	2	0	0	无抑郁	Less
2	1	2	4	-3	4	新疆	1	1	1	1	0	0	有抑郁	Less
2	2	2	2	2	3	河南	1	1	1	2	0	0	无抑郁	Less
3	2	0	3	2	1	河南	1	1	0	2	0	0	有抑郁	Less
2	3	2	3	5	2	新疆	1	1	0	2	1	1	有抑郁	Less
2	4	2	3	5	3	北京	1	1	0	2	0	0	有抑郁	Less
2	3	2	3	5	3	江西	1	1	1	2	0	0	无抑郁	Less
2	3	2	2	1	3	上海	1	1	1	0	0	0	有抑郁	Less
2	2	2	2	4	3	江苏	1	1	1	2	0	0	有抑郁	Less
2	3	2	3	3	3	湖南	1	1	1	2	0	0	有抑郁	Less
2	1	2	3	8	3	广东	1	1	1	2	0	0	有抑郁	Less
2	3	2	3	8	3	江西	1	1	1	2	0	0	有抑郁	Less
2	4	2	2	5	3	福建	1	1	1	2	0	0	无抑郁	Less
2	3	2	2	3	3	吉林	1	1	1	2	0	0	无抑郁	Less
2	2	2	3	4	3	四川	1	1	1	2	0	0	无抑郁	Less
2	3	2	2	8	3	河南	1	1	1	2	0	0	有抑郁	Less
2	4	2	2	5	4	上海	1	1	1	2	0	0	有抑郁	Less
2	3	2	2	3	4	山西	1	1	1	2	0	0	无抑郁	Less
2	1	2	4	-3	4	上海	1	1	1	1	0	0	无抑郁	Less
2	4	2	2	1	1	福建	1	1	1	0	1	1	有抑郁	Less
2	3	2	3	5	3	河北	1	1	1	2	0	0	无抑郁	Less
2	4	2	2	1	3	山东	1	1	0	0	0	0	有抑郁	Less
3	3	0	1	-3	0	江西	1	1	0	1	0	0	无抑郁	Less
2	3	2	2	1	1	北京	1	1	1	0	0	0	无抑郁	Less
3	2	2	3	6	1	山东	1	1	1	2	0	0	有抑郁	Less
2	1	2	3	2	3	湖北	0	0	1	2	0	0	无抑郁	Less
3	4	0	1	-3	1	江西	1	1	0	1	0	0	无抑郁	Less
2	3	2	3	2	1	江苏	1	1	1	2	1	1	有抑郁	Less
2	3	2	4	-3	4	黑龙	1	1	1	1	0	0	有抑郁	Less
2	1	2	2	8	2	四川	1	1	0	2	1	1	有抑郁	Less
2	2	2	3	6	2	河北	1	1	1	2	0	0	无抑郁	Less
2	2	2	3	7	2	天津	1	1	1	2	0	0	有抑郁	Less
2	2	2	2	1	3	湖北	0	0	0	0	0	0	有抑郁	Less
2	2	0	2	3	1	上海	1	1	0	2	0	0	无抑郁	Less
2	3	2	2	2	2	福建	1	1	1	2	0	0	有抑郁	Less
2	4	2	2	3	2	天津	1	1	1	2	0	0	无抑郁	Less
2	2	2	3	8	2	山西	1	1	0	2	1	1	有抑郁	Less
2	3	2	2	5	1	辽宁	1	1	1	2	0	0	无抑郁	Less
2	1	2	4	-3	3	山西	1	1	1	1	0	0	无抑郁	Less
2	2	2	2	6	2	辽宁	1	1	1	2	0	0	无抑郁	Less
2	2	2	3	3	2	北京	1	1	0	2	0	0	无抑郁	Less
2	3	0	1	-3	0	山东	1	1	1	1	0	0	无抑郁	Less
2	3	2	3	6	1	广西	1	1	1	2	0	0	无抑郁	Less
2	4	2	3	3	2	辽宁	1	1	0	2	0	0	无抑郁	Less
2	3	2	3	2	1	湖南	1	1	1	2	0	0	无抑郁	Less
2	2	2	2	6	2	湖北	0	0	1	2	1	1	有抑郁	Less
3	3	0	1	-3	1	浙江	1	1	1	1	0	0	无抑郁	Less
2	3	0	1	-3	1	河南	1	1	1	1	0	0	无抑郁	Less
2	2	2	3	3	2	北京	1	1	0	2	1	1	有抑郁	Less
2	2	2	3	2	2	河北	1	1	1	2	0	0	有抑郁	Less
2	3	0	2	6	1	河北	1	1	1	2	0	0	无抑郁	Less
2	3	2	3	3	2	北京	1	1	1	2	0	0	无抑郁	Less
2	2	2	2	6	2	天津	1	1	1	2	0	0	无抑郁	Less
2	2	2	3	4	3	山东	1	1	1	2	0	0	无抑郁	Less
2	4	2	3	3	3	浙江	1	1	1	2	0	0	无抑郁	Less
2	3	2	4	-3	4	江苏	1	1	1	1	0	0	无抑郁	Less
3	1	2	3	8	3	山东	1	1	1	2	0	0	有抑郁	Less
2	4	2	3	5	2	福建	1	1	1	2	0	0	有抑郁	Less
2	3	2	2	4	2	内蒙	1	1	0	2	0	0	无抑郁	Less
2	3	2	3	5	3	河北	1	1	0	2	0	0	有抑郁	Less
2	4	0	1	-3	1	山西	1	1	1	1	0	0	无抑郁	Less
2	2	2	2	6	1	山西	1	1	0	2	0	0	无抑郁	Less
2	2	2	3	2	2	河南	1	1	1	2	0	0	无抑郁	Less
2	2	2	3	5	2	河北	1	1	1	2	0	0	无抑郁	Less
2	3	2	3	4	2	甘肃	1	1	0	2	1	1	有抑郁	Less
3	1	2	3	7	2	山东	1	1	0	2	0	0	无抑郁	Less
3	2	2	3	2	2	浙江	1	1	1	2	1	1	有抑郁	Less
3	2	2	3	7	2	湖南	1	1	0	2	1	1	有抑郁	Less
2	3	2	3	6	1	重庆	1	1	0	2	0	0	无抑郁	Less
2	3	2	2	5	2	山东	1	1	1	2	0	0	有抑郁	Less
2	3	0	3	6	1	湖南	1	1	1	2	0	0	无抑郁	Less
2	3	2	2	5	2	浙江	1	1	1	2	0	0	有抑郁	Less
2	3	2	2	3	3	黑龙	1	1	0	2	0	0	有抑郁	Less
2	1	2	3	5	1	黑龙	1	1	0	2	1	1	有抑郁	Less
2	3	2	3	3	2	浙江	1	1	1	2	0	0	无抑郁	Less
3	2	2	2	6	2	河北	1	1	1	2	0	0	无抑郁	Less
2	1	2	3	6	2	广东	1	1	0	2	0	0	有抑郁	Less
2	2	2	2	6	3	四川	1	1	1	2	0	0	有抑郁	Less
2	3	2	2	8	3	河北	1	1	1	2	0	0	无抑郁	Less
2	2	2	2	3	2	黑龙	1	1	1	2	0	0	有抑郁	Less
2	3	2	3	3	1	河南	1	1	1	2	0	0	有抑郁	Less
2	4	2	3	5	2	江苏	1	1	1	2	0	0	无抑郁	Less
2	3	2	3	6	2	山东	1	1	1	2	0	0	无抑郁	Less
2	2	2	4	-3	4	广西	1	1	1	1	1	1	有抑郁	Less
2	4	2	2	1	3	上海	1	1	1	0	1	1	有抑郁	Less
3	4	2	2	5	2	山东	1	1	1	2	0	0	无抑郁	Less
3	3	2	3	6	2	浙江	1	1	1	2	1	1	有抑郁	Less
2	2	2	2	8	4	黑龙	1	1	1	2	1	1	有抑郁	Less
2	2	2	3	6	1	湖南	1	1	1	2	0	0	无抑郁	Less
2	3	2	2	4	1	天津	1	1	0	2	0	0	无抑郁	Less
2	3	0	1	-3	1	山西	1	1	0	1	0	0	有抑郁	Less
2	3	2	4	-3	4	北京	1	1	0	1	0	0	有抑郁	Less
2	2	0	1	-3	1	内蒙	1	1	1	1	0	0	有抑郁	Less
3	3	0	1	-3	0	山西	1	1	0	1	1	1	有抑郁	Less
2	4	0	1	-3	1	重庆	1	1	1	1	0	0	无抑郁	Less
2	3	0	1	-3	0	福建	1	1	1	1	0	0	无抑郁	Less
2	3	2	3	6	1	河南	1	1	0	2	0	0	无抑郁	Less
2	3	2	2	3	2	天津	1	1	1	2	0	0	无抑郁	Less
2	3	2	3	4	3	广东	1	1	0	2	0	0	有抑郁	Less
2	3	2	2	1	1	陕西	1	1	0	0	1	1	有抑郁	Less
2	1	2	4	-3	3	江苏	1	1	1	1	0	0	有抑郁	Less
2	3	2	2	3	2	江苏	1	1	1	2	1	1	有抑郁	Less
2	3	2	2	6	2	河北	1	1	0	2	1	1	有抑郁	Less
2	4	2	2	4	3	上海	1	1	1	2	0	0	无抑郁	Less
2	2	2	2	8	1	山西	1	1	0	2	1	1	有抑郁	Less
2	3	0	2	1	1	浙江	1	1	1	0	0	0	无抑郁	Less
2	3	0	1	-3	1	广东	1	1	0	1	1	1	有抑郁	Less
3	2	2	2	7	2	山东	1	1	0	2	0	0	有抑郁	Less
2	3	2	3	8	3	陕西	1	1	0	2	0	0	有抑郁	Less
2	2	2	3	8	2	江苏	1	1	0	2	0	1	无抑郁	Less
2	1	2	3	8	3	江苏	1	1	1	2	0	0	有抑郁	Less
2	3	2	3	3	2	河北	1	1	1	2	0	0	有抑郁	Less
2	3	0	3	6	1	河南	1	1	0	2	0	0	无抑郁	Less
2	3	2	2	8	2	辽宁	1	1	1	2	0	0	有抑郁	Less
2	2	2	2	2	2	河北	1	1	0	2	1	1	有抑郁	Less
2	3	0	3	8	1	上海	1	1	0	2	0	0	有抑郁	Less
2	3	0	3	3	1	重庆	1	1	0	2	0	0	无抑郁	Less
2	1	2	3	6	2	江苏	1	1	0	2	0	0	无抑郁	Less
3	3	0	1	-3	1	江西	1	1	1	1	0	0	无抑郁	Less
2	3	2	3	2	3	湖北	0	0	0	2	0	0	无抑郁	Less
3	2	2	3	8	1	河南	1	1	1	2	0	0	无抑郁	Less
2	4	2	2	5	2	浙江	1	1	0	2	0	0	无抑郁	Less
2	3	2	3	3	3	浙江	1	1	1	2	1	1	有抑郁	Less
2	3	2	2	5	1	广东	1	1	1	2	0	0	无抑郁	Less
2	2	2	3	5	3	重庆	1	1	0	2	1	1	有抑郁	Less
2	3	2	2	3	4	福建	1	1	1	2	0	0	无抑郁	Less
2	3	0	2	2	1	福建	1	1	0	2	0	0	有抑郁	Less
2	3	0	3	4	2	广西	1	1	0	2	1	1	有抑郁	Less
2	3	0	3	5	1	广东	1	1	1	2	0	0	无抑郁	Less
3	2	0	3	2	1	陕西	1	1	1	2	1	1	有抑郁	Less
2	4	2	3	5	2	重庆	1	1	1	2	0	0	无抑郁	Less
2	3	0	1	-3	1	广东	1	1	1	1	0	0	无抑郁	Less
3	3	0	1	-3	1	福建	1	1	1	1	1	1	有抑郁	Less
2	4	0	2	3	1	浙江	1	1	1	2	0	0	无抑郁	Less
3	3	0	1	-3	1	江西	1	1	0	1	0	0	有抑郁	Less
2	3	0	1	-3	1	河南	1	1	1	1	0	0	无抑郁	Less
2	3	0	3	6	1	河南	1	1	0	2	0	0	有抑郁	Less
2	4	2	3	5	2	上海	1	1	1	2	0	0	无抑郁	Less
2	4	0	1	-3	1	陕西	1	1	1	1	0	0	有抑郁	Less
2	3	2	3	4	3	北京	1	1	0	2	0	0	无抑郁	Less
2	4	0	3	5	1	江苏	1	1	1	2	0	0	无抑郁	Less
3	3	0	1	-3	1	浙江	1	1	1	1	0	0	无抑郁	Less
2	4	2	2	3	3	湖南	1	1	1	2	0	0	无抑郁	Less
2	4	2	2	5	3	上海	1	1	0	2	0	0	无抑郁	Less
2	3	2	3	8	2	上海	1	1	0	2	0	0	有抑郁	Less
2	4	2	3	3	3	辽宁	1	1	0	2	0	0	有抑郁	Less
2	2	2	4	-3	4	上海	1	1	0	1	0	0	无抑郁	Less
3	3	2	2	6	3	内蒙	1	1	1	2	0	0	无抑郁	Less
2	3	2	2	3	3	上海	1	1	0	2	1	1	有抑郁	Less
2	4	0	1	-3	1	浙江	1	1	1	1	0	0	有抑郁	Less
2	3	2	3	4	2	江苏	1	1	0	2	0	0	无抑郁	Less
2	3	2	2	6	3	陕西	1	1	0	2	0	0	有抑郁	Less
2	4	2	2	3	3	上海	1	1	1	2	0	0	有抑郁	Less
2	4	0	1	-3	1	山西	1	1	1	1	0	0	无抑郁	Less
2	4	0	3	3	1	安徽	1	1	1	2	0	0	有抑郁	Less
2	4	2	3	5	4	宁夏	1	1	1	2	1	1	有抑郁	Less
2	4	2	3	5	3	福建	1	1	1	2	0	0	无抑郁	Less
3	3	2	3	8	2	山西	1	1	1	2	1	1	有抑郁	Less
2	4	2	2	6	3	上海	1	1	1	2	0	0	无抑郁	Less
2	4	0	2	1	2	宁夏	1	1	0	0	0	0	无抑郁	Less
2	1	2	3	2	3	重庆	1	1	0	2	0	0	有抑郁	Less
3	3	0	1	-3	0	湖南	1	1	0	1	0	0	无抑郁	Less
2	2	2	2	6	3	内蒙	1	1	1	2	0	0	无抑郁	Less
2	3	0	2	1	1	上海	1	1	0	0	0	0	无抑郁	Less
2	4	2	2	1	4	宁夏	1	1	1	0	0	0	有抑郁	Less
2	3	2	3	3	4	河南	1	1	1	2	0	0	无抑郁	Less
2	3	2	2	1	2	河南	1	1	1	0	0	0	有抑郁	Less
2	1	2	3	6	4	上海	1	1	0	2	0	0	有抑郁	Less
2	3	2	3	5	4	江苏	1	1	1	2	0	0	有抑郁	Less
2	3	2	2	1	4	四川	1	1	0	0	0	0	无抑郁	Less
2	3	2	2	4	3	内蒙	1	1	0	2	0	0	无抑郁	Less
2	3	0	1	-3	1	四川	1	1	0	1	0	0	无抑郁	Less
3	3	0	3	5	1	北京	1	1	1	2	0	0	有抑郁	Less
2	3	2	2	1	3	山西	1	1	1	0	0	0	有抑郁	Less
2	3	2	4	-3	4	山东	1	1	0	1	0	0	无抑郁	Less
2	3	2	2	5	1	北京	1	1	1	2	0	0	无抑郁	Less
2	3	2	2	3	3	辽宁	1	1	1	2	0	0	无抑郁	Less
2	3	2	2	2	2	内蒙	1	1	1	2	0	0	无抑郁	Less
2	4	2	2	5	2	上海	1	1	1	2	0	0	有抑郁	Less
2	3	0	3	6	1	上海	1	1	1	2	0	0	无抑郁	Less
2	4	0	3	8	1	上海	1	1	1	2	0	0	无抑郁	Less
2	3	2	2	4	3	吉林	1	1	1	2	1	1	有抑郁	Less
2	4	2	2	3	4	山东	1	1	1	2	0	0	无抑郁	Less
2	3	2	2	3	4	上海	1	1	0	2	0	0	无抑郁	Less
2	3	0	2	8	1	安徽	1	1	0	2	0	0	无抑郁	Less
2	3	2	3	6	2	山西	1	1	1	2	0	0	无抑郁	Less
2	3	0	1	-3	0	辽宁	1	1	1	1	0	0	无抑郁	Less
2	4	0	2	3	2	浙江	1	1	0	2	0	0	无抑郁	Less
2	3	0	3	8	3	山东	1	1	1	2	0	0	无抑郁	Less
2	3	0	3	4	1	山东	1	1	1	2	0	0	无抑郁	Less
2	1	2	4	-3	1	江西	1	1	1	1	0	0	有抑郁	Less
2	1	2	3	6	0	广东	1	1	0	2	0	0	无抑郁	Less
3	3	0	1	-3	1	云南	1	1	0	1	0	0	无抑郁	Less
3	2	2	3	2	2	河南	1	1	1	2	0	0	有抑郁	Less
2	3	0	3	6	1	上海	1	1	0	2	0	0	有抑郁	Less
2	3	0	3	8	2	浙江	1	1	1	2	0	0	无抑郁	Less
2	3	0	1	-3	1	甘肃	1	1	1	1	0	0	有抑郁	Less
2	1	2	3	6	1	河南	1	1	1	2	0	0	无抑郁	Less
2	2	2	3	6	2	河北	1	1	0	2	0	0	有抑郁	Less
2	2	2	3	5	1	河北	1	1	1	2	0	0	有抑郁	Less
2	3	2	3	4	4	江苏	1	1	1	2	0	0	无抑郁	Less
2	4	2	2	3	4	江苏	1	1	1	2	0	0	无抑郁	Less
2	2	2	2	2	3	湖北	0	0	1	2	0	0	无抑郁	Less
2	3	2	3	4	2	上海	1	1	1	2	0	0	有抑郁	Less
2	2	2	4	-3	3	上海	1	1	1	1	0	0	有抑郁	Less
2	3	2	2	5	2	内蒙	1	1	0	2	0	0	无抑郁	Less
2	4	0	2	1	2	上海	1	1	1	0	0	0	有抑郁	Less
2	3	0	3	3	3	上海	1	1	0	2	0	0	无抑郁	Less
2	4	0	2	3	3	上海	1	1	1	2	0	0	有抑郁	Less
2	3	2	2	5	2	内蒙	1	1	0	2	0	0	无抑郁	Less
2	2	2	2	6	2	云南	1	1	1	2	0	0	无抑郁	Less
2	4	2	2	1	1	江苏	1	1	1	0	1	1	有抑郁	Less
2	4	2	3	6	2	广东	1	1	1	2	0	0	无抑郁	Less
2	3	0	3	8	1	山东	1	1	0	2	0	0	无抑郁	Less
2	3	2	4	-3	4	黑龙	1	1	1	1	0	0	有抑郁	Less
2	2	0	4	-3	4	四川	1	1	0	1	0	0	无抑郁	Less
3	1	2	3	8	2	山东	1	1	1	2	0	1	无抑郁	sometimes
2	3	2	2	8	2	黑龙	1	1	1	2	0	0	有抑郁	sometimes
2	3	2	3	5	3	陕西	1	1	1	2	0	0	无抑郁	sometimes
2	1	2	4	-3	2	上海	1	1	0	1	1	1	有抑郁	sometimes
2	1	2	2	6	1	广东	1	1	0	2	0	0	无抑郁	sometimes
2	4	0	2	5	1	上海	1	1	0	2	0	0	有抑郁	sometimes
2	3	0	2	5	1	湖南	1	1	1	2	0	0	有抑郁	sometimes
2	1	2	2	2	3	浙江	1	1	0	2	0	0	无抑郁	sometimes
3	3	2	2	4	1	河北	1	1	1	2	0	0	无抑郁	sometimes
2	3	2	2	3	1	山西	1	1	1	2	0	0	有抑郁	sometimes
2	3	2	3	4	3	新疆	1	1	1	2	0	0	有抑郁	sometimes
2	3	2	2	5	2	山西	1	1	0	2	1	1	有抑郁	sometimes
2	3	0	3	6	1	湖南	1	1	1	2	1	1	有抑郁	sometimes
2	3	2	3	5	2	山东	1	1	1	2	0	0	有抑郁	sometimes
2	3	0	1	-3	1	重庆	1	1	0	1	0	0	有抑郁	sometimes
2	3	2	3	4	2	湖北	0	0	1	2	0	1	无抑郁	sometimes
3	1	2	2	8	3	上海	1	1	1	2	0	0	无抑郁	sometimes
2	4	0	1	-3	1	黑龙	1	1	1	1	0	0	无抑郁	sometimes
2	4	2	2	5	1	上海	1	1	0	2	0	0	有抑郁	sometimes
2	3	2	3	5	2	黑龙	1	1	1	2	0	0	有抑郁	sometimes
3	1	2	4	-3	2	贵州	1	1	1	1	0	0	无抑郁	sometimes
3	2	2	3	6	2	山西	1	1	1	2	1	1	有抑郁	sometimes
2	2	0	4	-3	4	上海	1	1	1	1	0	0	无抑郁	sometimes
2	3	2	3	3	3	山东	1	1	1	2	0	0	有抑郁	sometimes
2	3	2	2	8	3	辽宁	1	1	0	2	0	0	有抑郁	sometimes
2	3	2	3	8	4	上海	1	1	1	2	0	0	无抑郁	sometimes
2	3	2	2	4	3	上海	1	1	0	2	1	1	有抑郁	sometimes
2	2	2	3	2	2	上海	1	1	1	2	0	1	无抑郁	sometimes
2	3	2	3	5	3	江苏	1	1	0	2	0	0	有抑郁	sometimes
2	2	2	3	6	4	河南	1	1	1	2	0	0	无抑郁	sometimes
2	3	0	3	8	2	上海	1	1	1	2	0	0	无抑郁	sometimes
3	3	2	2	4	3	吉林	1	1	1	2	1	1	有抑郁	sometimes
3	3	0	3	6	1	陕西	1	1	1	2	0	0	无抑郁	sometimes
2	1	2	3	6	3	山东	1	1	0	2	0	0	有抑郁	sometimes
2	3	2	2	4	3	河北	1	1	0	2	0	0	无抑郁	sometimes
2	3	0	2	4	1	上海	1	1	1	2	0	0	有抑郁	sometimes
2	3	2	4	-3	4	北京	1	1	1	1	0	0	无抑郁	sometimes
3	1	2	4	-3	4	福建	1	1	1	1	0	0	无抑郁	sometimes
2	3	2	3	5	3	山东	1	1	0	2	0	0	有抑郁	sometimes
2	3	2	3	4	3	河北	1	1	1	2	0	0	无抑郁	sometimes
2	3	0	2	4	1	上海	1	1	1	2	0	0	有抑郁	sometimes
2	2	2	3	3	2	河南	1	1	1	2	1	1	有抑郁	sometimes
2	3	2	3	4	1	山东	1	1	0	2	0	0	有抑郁	sometimes
2	2	0	2	2	1	山西	1	1	0	2	0	0	无抑郁	sometimes
3	1	2	4	-3	1	山西	1	1	1	1	1	1	有抑郁	sometimes
2	2	0	3	4	3	四川	1	1	1	2	1	1	有抑郁	sometimes
2	2	2	2	5	2	天津	1	1	1	2	0	0	无抑郁	sometimes
2	3	2	3	3	2	北京	1	1	1	2	0	0	无抑郁	sometimes
2	2	2	3	2	2	辽宁	1	1	1	2	0	0	无抑郁	sometimes
2	3	2	2	3	3	浙江	1	1	1	2	0	0	有抑郁	sometimes
2	2	2	3	6	3	山东	1	1	1	2	0	0	无抑郁	sometimes
2	3	2	3	5	2	河北	1	1	0	2	0	0	有抑郁	sometimes
2	2	2	3	6	1	内蒙	1	1	0	2	1	1	有抑郁	sometimes
3	1	2	3	6	1	河北	1	1	1	2	0	0	无抑郁	sometimes
2	4	2	1	-3	0	山西	1	1	1	1	1	1	有抑郁	sometimes
3	1	2	3	7	4	江苏	1	1	0	2	0	0	有抑郁	sometimes
2	2	2	2	8	3	广东	1	1	0	2	0	0	有抑郁	sometimes
2	3	0	2	6	1	江苏	1	1	1	2	0	0	有抑郁	sometimes
2	1	2	4	-3	3	河北	1	1	0	1	0	0	有抑郁	sometimes
2	2	2	2	6	2	山西	1	1	0	2	0	0	有抑郁	sometimes
2	3	2	3	5	2	辽宁	1	1	1	2	0	0	无抑郁	sometimes
2	3	0	3	3	1	湖北	0	0	1	2	0	0	有抑郁	sometimes
2	3	2	2	5	2	河北	1	1	1	2	0	0	有抑郁	sometimes
2	3	2	2	2	2	江苏	1	1	1	2	0	0	无抑郁	sometimes
2	3	2	2	5	1	福建	1	1	1	2	0	0	无抑郁	sometimes
2	3	2	3	3	2	山东	1	1	0	2	1	1	有抑郁	sometimes
2	4	2	2	6	2	甘肃	1	1	1	2	0	0	无抑郁	sometimes
3	2	2	4	-3	3	河北	1	1	1	1	0	0	无抑郁	sometimes
2	2	2	3	6	2	黑龙	1	1	1	2	0	0	有抑郁	sometimes
3	3	2	2	5	2	山西	1	1	1	2	0	0	有抑郁	sometimes
2	3	2	2	1	2	山东	1	1	1	0	0	0	无抑郁	sometimes
3	4	0	1	-3	1	广西	1	1	1	1	0	0	有抑郁	sometimes
2	3	2	3	5	1	湖北	0	0	1	2	0	0	无抑郁	sometimes
2	4	2	2	1	3	上海	1	1	1	0	0	0	无抑郁	sometimes
2	3	2	2	3	2	山西	1	1	1	2	0	0	有抑郁	sometimes
2	3	2	2	3	2	河北	1	1	1	2	0	0	无抑郁	sometimes
3	3	2	3	6	2	河北	1	1	1	2	0	0	有抑郁	sometimes
3	3	0	1	-3	1	江西	1	1	0	1	0	0	无抑郁	sometimes
2	3	2	2	4	2	江苏	1	1	1	2	0	0	有抑郁	sometimes
3	3	0	2	4	1	北京	1	1	0	2	1	1	有抑郁	sometimes
2	3	2	3	6	2	江苏	1	1	1	2	1	1	有抑郁	sometimes
2	3	2	3	3	1	山东	1	1	0	2	1	1	有抑郁	sometimes
2	3	0	3	8	1	吉林	1	1	0	2	0	0	有抑郁	sometimes
2	2	2	3	5	2	内蒙	1	1	0	2	1	1	有抑郁	sometimes
2	3	2	3	8	2	山东	1	1	0	2	0	0	有抑郁	sometimes
2	3	2	2	6	2	北京	1	1	1	2	1	1	有抑郁	sometimes
2	2	0	2	2	2	山东	1	1	0	2	1	1	有抑郁	sometimes
3	4	0	1	-3	1	山东	1	1	1	1	0	0	无抑郁	sometimes
2	3	2	3	5	2	河北	1	1	1	2	0	0	有抑郁	sometimes
2	2	2	3	8	2	广东	1	1	1	2	0	1	无抑郁	sometimes
2	3	2	3	3	3	江苏	1	1	1	2	0	0	有抑郁	sometimes
2	3	2	2	1	2	福建	1	1	1	0	0	0	有抑郁	sometimes
2	1	2	2	7	3	内蒙	1	1	0	2	1	1	有抑郁	sometimes
2	2	2	3	4	2	重庆	1	1	1	2	1	1	有抑郁	sometimes
2	4	2	2	3	2	山东	1	1	1	2	0	0	有抑郁	sometimes
2	4	2	2	3	1	天津	1	1	0	2	0	0	无抑郁	sometimes
2	2	2	2	2	4	陕西	1	1	0	2	0	0	有抑郁	sometimes
3	4	0	1	-3	1	山西	1	1	0	1	0	0	无抑郁	sometimes
2	3	2	2	8	2	山东	1	1	1	2	0	0	无抑郁	sometimes
2	3	2	3	6	2	湖北	0	0	1	2	0	0	无抑郁	sometimes
3	3	0	2	5	1	陕西	1	1	1	2	0	0	有抑郁	sometimes
2	3	0	2	2	1	北京	1	1	1	2	0	0	有抑郁	sometimes
2	3	2	3	4	1	河北	1	1	0	2	0	0	无抑郁	sometimes
2	3	2	3	4	3	山西	1	1	0	2	0	0	无抑郁	sometimes
3	3	0	1	-3	0	河南	1	1	0	1	0	0	无抑郁	sometimes
2	2	2	3	7	3	河北	1	1	0	2	0	0	无抑郁	sometimes
2	2	2	3	2	1	辽宁	1	1	1	2	1	1	有抑郁	sometimes
2	2	2	3	2	2	重庆	1	1	1	2	0	0	无抑郁	sometimes
2	2	0	2	6	2	辽宁	1	1	1	2	1	1	有抑郁	sometimes
2	2	2	2	5	2	山西	1	1	1	2	0	0	无抑郁	sometimes
2	3	2	2	7	2	广东	1	1	1	2	0	0	有抑郁	sometimes
2	3	2	3	4	1	河北	1	1	0	2	0	0	无抑郁	sometimes
2	3	2	3	3	3	陕西	1	1	1	2	0	0	无抑郁	sometimes
2	3	0	2	3	1	黑龙	1	1	1	2	0	0	无抑郁	sometimes
3	1	2	2	8	3	河北	1	1	1	2	0	0	无抑郁	sometimes
2	2	2	3	5	2	天津	1	1	1	2	0	0	无抑郁	sometimes
2	3	2	2	1	2	浙江	1	1	1	0	0	0	有抑郁	sometimes
2	2	2	3	6	2	江苏	1	1	1	2	0	0	无抑郁	sometimes
2	3	0	3	6	3	北京	1	1	0	2	1	1	有抑郁	sometimes
3	2	2	2	7	2	山东	1	1	0	2	0	0	有抑郁	sometimes
2	2	2	3	5	3	河北	1	1	1	2	0	0	无抑郁	sometimes
3	1	0	3	7	1	河北	1	1	1	2	0	0	有抑郁	sometimes
2	3	2	2	6	1	贵州	1	1	1	2	0	0	无抑郁	sometimes
2	2	2	2	5	2	山西	1	1	1	2	1	1	有抑郁	sometimes
2	3	2	2	2	2	山东	1	1	1	2	0	0	有抑郁	sometimes
2	3	0	2	4	1	山东	1	1	1	2	0	0	无抑郁	sometimes
2	2	2	2	1	1	福建	1	1	0	0	0	0	有抑郁	sometimes
3	3	2	3	3	2	江苏	1	1	0	2	1	1	有抑郁	sometimes
2	3	2	3	4	3	河北	1	1	0	2	0	0	无抑郁	sometimes
2	2	2	3	8	3	安徽	1	1	0	2	1	1	有抑郁	sometimes
3	3	0	1	-3	1	山西	1	1	0	1	0	0	有抑郁	sometimes
3	2	2	3	2	1	河北	1	1	1	2	0	0	无抑郁	sometimes
2	3	2	3	4	2	上海	1	1	1	2	1	1	有抑郁	sometimes
2	4	0	1	-3	1	山西	1	1	1	1	0	0	无抑郁	sometimes
2	2	2	3	5	2	内蒙	1	1	1	2	1	1	有抑郁	sometimes
3	2	2	3	7	3	河南	1	1	1	2	1	1	有抑郁	sometimes
2	3	0	1	-3	1	湖北	0	0	1	1	0	0	有抑郁	sometimes
2	2	2	3	8	1	广东	1	1	1	2	0	0	无抑郁	sometimes
2	2	0	3	2	3	辽宁	1	1	1	2	0	0	有抑郁	sometimes
2	1	2	3	2	2	河北	1	1	1	2	0	0	无抑郁	sometimes
2	3	0	1	-3	1	山东	1	1	0	1	1	1	有抑郁	sometimes
2	2	2	3	6	3	四川	1	1	0	2	0	0	无抑郁	sometimes
2	1	2	3	8	3	河北	1	1	1	2	0	0	有抑郁	sometimes
2	3	0	2	6	1	广东	1	1	1	2	0	0	有抑郁	sometimes
2	3	2	2	5	2	上海	1	1	1	2	0	0	无抑郁	sometimes
2	3	2	2	6	2	北京	1	1	0	2	0	1	无抑郁	sometimes
3	2	2	2	5	2	福建	1	1	1	2	0	0	无抑郁	sometimes
2	3	0	2	1	1	上海	1	1	0	0	0	0	无抑郁	sometimes
2	4	0	1	-3	1	河南	1	1	1	1	0	0	无抑郁	sometimes
2	3	2	3	5	3	山东	1	1	1	2	0	1	无抑郁	sometimes
2	1	2	2	2	1	山西	1	1	0	2	1	1	有抑郁	sometimes
2	3	0	3	5	1	广东	1	1	0	2	0	0	无抑郁	sometimes
2	3	0	4	-3	4	上海	1	1	0	1	0	0	有抑郁	sometimes
2	3	2	2	3	4	安徽	1	1	1	2	1	1	有抑郁	sometimes
2	3	0	3	8	1	陕西	1	1	0	2	0	0	有抑郁	sometimes
2	2	2	3	8	1	山西	1	1	1	2	1	1	有抑郁	sometimes
2	3	0	3	8	0	湖南	1	1	0	2	0	1	无抑郁	sometimes
2	3	2	2	3	2	河北	1	1	1	2	0	0	无抑郁	sometimes
3	3	0	1	-3	1	广东	1	1	0	1	0	0	有抑郁	sometimes
3	4	0	1	-3	1	湖北	0	0	0	1	0	0	无抑郁	sometimes
2	2	2	3	6	2	河北	1	1	1	2	0	0	无抑郁	sometimes
2	3	2	3	3	2	河北	1	1	1	2	0	0	无抑郁	sometimes
2	2	2	2	6	2	山西	1	1	1	2	1	1	有抑郁	sometimes
2	3	0	3	4	2	山西	1	1	0	2	0	0	无抑郁	sometimes
2	3	2	3	5	1	山东	1	1	1	2	0	0	有抑郁	sometimes
2	2	2	3	6	1	吉林	1	1	1	2	1	1	有抑郁	sometimes
2	3	0	1	-3	1	广东	1	1	0	1	0	0	有抑郁	sometimes
2	3	2	3	2	2	北京	1	1	0	2	1	1	有抑郁	sometimes
2	3	2	2	4	2	吉林	1	1	1	2	0	0	无抑郁	sometimes
2	3	2	2	4	3	北京	1	1	0	2	1	1	有抑郁	sometimes
2	3	0	2	3	2	黑龙	1	1	1	2	0	0	无抑郁	sometimes
2	2	2	2	6	3	江苏	1	1	1	2	0	0	无抑郁	sometimes
2	2	2	3	6	2	广东	1	1	1	2	0	0	有抑郁	sometimes
2	3	2	2	4	2	黑龙	1	1	1	2	1	1	有抑郁	sometimes
3	3	0	1	-3	0	安徽	1	1	1	1	0	0	无抑郁	sometimes
2	3	2	2	3	2	新疆	1	1	1	2	0	0	无抑郁	sometimes
2	4	2	3	6	2	山东	1	1	1	2	0	0	无抑郁	sometimes
2	2	0	3	8	3	河南	1	1	0	2	0	0	无抑郁	sometimes
2	4	2	3	5	4	上海	1	1	1	2	1	1	有抑郁	sometimes
2	3	0	3	4	2	广东	1	1	0	2	0	0	无抑郁	sometimes
2	3	2	3	5	2	江苏	1	1	1	2	0	0	有抑郁	sometimes
3	3	2	3	4	2	山东	1	1	1	2	0	0	无抑郁	sometimes
2	2	2	2	6	2	广西	1	1	1	2	0	0	有抑郁	sometimes
2	4	2	3	5	2	上海	1	1	1	2	1	1	有抑郁	sometimes
2	3	2	3	5	1	广西	1	1	1	2	0	0	无抑郁	sometimes
2	3	0	3	6	1	河北	1	1	0	2	0	0	无抑郁	sometimes
3	2	2	2	8	4	江苏	1	1	0	2	0	0	无抑郁	sometimes
2	2	2	3	2	3	山东	1	1	1	2	0	0	无抑郁	sometimes
2	3	0	3	5	1	山东	1	1	1	2	0	0	无抑郁	sometimes
2	3	0	3	6	2	江苏	1	1	1	2	0	0	无抑郁	sometimes
2	3	2	2	3	2	河北	1	1	1	2	0	0	无抑郁	sometimes
2	2	2	3	6	2	陕西	1	1	1	2	0	0	有抑郁	sometimes
2	3	2	2	4	2	山西	1	1	1	2	0	0	有抑郁	sometimes
2	3	0	2	5	2	广东	1	1	1	2	0	0	无抑郁	sometimes
2	4	0	1	-3	1	广东	1	1	1	1	1	1	有抑郁	sometimes
2	3	2	3	1	1	江苏	1	1	1	0	0	0	无抑郁	sometimes
3	2	2	2	3	2	山西	1	1	1	2	0	0	有抑郁	sometimes
2	3	2	3	3	2	北京	1	1	1	2	0	0	无抑郁	sometimes
3	3	2	3	5	1	河南	1	1	1	2	0	0	无抑郁	sometimes
2	3	2	3	4	3	河南	1	1	1	2	0	0	无抑郁	sometimes
2	4	0	1	-3	1	山东	1	1	0	1	0	0	无抑郁	sometimes
3	2	0	3	2	2	河北	1	1	1	2	0	0	无抑郁	sometimes
2	2	2	2	4	3	浙江	1	1	0	2	0	0	无抑郁	sometimes
3	2	2	2	2	2	山东	1	1	0	2	0	0	有抑郁	sometimes
3	3	0	3	2	1	陕西	1	1	0	2	0	0	有抑郁	sometimes
3	3	2	3	5	3	辽宁	1	1	1	2	0	0	有抑郁	sometimes
2	3	2	3	3	3	山东	1	1	1	2	0	0	有抑郁	sometimes
3	3	2	3	5	1	山西	1	1	0	2	1	1	有抑郁	sometimes
2	2	0	3	6	1	河北	1	1	1	2	1	1	有抑郁	sometimes
2	2	2	3	2	3	山东	1	1	1	2	0	0	无抑郁	sometimes
2	3	2	3	2	2	山东	1	1	1	2	0	0	无抑郁	sometimes
3	3	0	2	8	1	浙江	1	1	1	2	0	0	无抑郁	sometimes
2	3	2	2	6	2	山西	1	1	1	2	0	0	有抑郁	sometimes
2	3	0	1	-3	1	江西	1	1	1	1	0	0	无抑郁	sometimes
2	3	2	2	2	2	河北	1	1	1	2	0	0	无抑郁	sometimes
2	3	2	3	6	2	山东	1	1	1	2	0	0	有抑郁	sometimes
3	3	2	3	4	1	广西	1	1	1	2	0	0	有抑郁	sometimes
2	2	2	2	6	3	山东	1	1	1	2	0	0	无抑郁	sometimes
3	1	2	4	-3	2	山东	1	1	0	1	0	0	无抑郁	sometimes
3	3	0	3	8	1	山东	1	1	1	2	0	0	无抑郁	sometimes
2	3	0	3	5	3	浙江	1	1	1	2	1	1	有抑郁	sometimes
2	3	2	3	8	1	湖北	0	0	1	2	0	0	无抑郁	sometimes
2	3	2	2	6	1	吉林	1	1	1	2	1	1	有抑郁	sometimes
2	2	2	3	2	3	山东	1	1	1	2	1	1	有抑郁	sometimes
2	3	0	3	5	1	江西	1	1	1	2	0	0	无抑郁	sometimes
2	1	2	2	2	2	广东	1	1	1	2	1	1	有抑郁	sometimes
2	3	2	2	2	3	山西	1	1	1	2	0	0	无抑郁	sometimes
3	1	2	2	8	3	江苏	1	1	0	2	0	0	有抑郁	sometimes
2	3	0	3	6	1	河北	1	1	1	2	1	1	有抑郁	sometimes
2	3	2	2	3	2	黑龙	1	1	1	2	0	0	无抑郁	sometimes
2	3	2	3	5	2	甘肃	1	1	0	2	0	0	无抑郁	sometimes
2	3	2	2	4	1	江苏	1	1	1	2	0	0	无抑郁	sometimes
3	1	0	3	4	1	河北	1	1	0	2	0	0	有抑郁	sometimes
2	3	2	2	2	2	辽宁	1	1	0	2	1	1	有抑郁	sometimes
2	3	2	2	5	3	黑龙	1	1	1	2	0	0	无抑郁	sometimes
3	1	2	3	5	3	湖北	0	0	1	2	0	0	无抑郁	sometimes
2	3	0	3	5	1	福建	1	1	1	2	0	0	无抑郁	sometimes
2	3	0	2	2	2	上海	1	1	1	2	1	1	有抑郁	sometimes
2	2	2	4	-3	3	黑龙	1	1	1	1	1	1	有抑郁	sometimes
2	4	2	3	8	3	福建	1	1	1	2	0	0	无抑郁	sometimes
2	3	2	3	5	1	河北	1	1	0	2	1	1	有抑郁	sometimes
2	2	2	2	3	1	江苏	1	1	1	2	0	0	有抑郁	sometimes
3	2	2	3	3	2	河北	1	1	1	2	0	0	无抑郁	sometimes
2	3	2	3	5	2	四川	1	1	1	2	0	0	有抑郁	sometimes
2	3	0	3	6	2	山东	1	1	0	2	1	1	有抑郁	sometimes
2	3	0	1	-3	1	浙江	1	1	1	1	0	0	无抑郁	sometimes
2	3	0	2	6	1	北京	1	1	1	2	0	0	无抑郁	sometimes
2	3	2	2	4	2	山西	1	1	0	2	1	1	有抑郁	sometimes
2	1	0	4	-3	1	河北	1	1	1	1	0	0	有抑郁	sometimes
2	3	2	2	6	2	甘肃	1	1	1	2	0	0	有抑郁	sometimes
2	2	2	2	5	4	江苏	1	1	1	2	0	0	无抑郁	sometimes
2	3	2	3	3	2	上海	1	1	1	2	0	0	无抑郁	sometimes
3	1	2	3	7	2	山西	1	1	1	2	0	0	有抑郁	sometimes
2	2	2	2	6	4	河南	1	1	1	2	0	0	无抑郁	sometimes
2	3	2	3	5	3	河北	1	1	1	2	0	0	有抑郁	sometimes
2	2	0	2	2	3	黑龙	1	1	1	2	1	1	有抑郁	sometimes
2	3	2	2	4	2	辽宁	1	1	1	2	0	0	无抑郁	sometimes
2	3	2	2	2	3	山西	1	1	0	2	0	0	无抑郁	sometimes
2	3	2	3	6	3	辽宁	1	1	1	2	0	0	无抑郁	sometimes
2	4	0	1	-3	1	山西	1	1	1	1	0	0	无抑郁	sometimes
2	3	2	2	3	4	上海	1	1	0	2	1	1	有抑郁	sometimes
2	4	0	1	-3	1	江苏	1	1	1	1	0	0	有抑郁	sometimes
3	1	2	3	8	3	河北	1	1	0	2	1	1	有抑郁	sometimes
2	3	0	2	5	4	上海	1	1	1	2	0	0	无抑郁	sometimes
2	3	0	2	4	1	新疆	1	1	0	2	0	0	无抑郁	sometimes
2	3	2	3	6	3	河南	1	1	1	2	0	1	无抑郁	sometimes
2	3	2	4	-3	3	海南	1	1	1	1	0	0	无抑郁	sometimes
2	3	2	2	3	2	河北	1	1	1	2	0	0	有抑郁	sometimes
2	2	2	2	5	3	山西	1	1	1	2	0	0	无抑郁	sometimes
2	2	2	2	6	1	河北	1	1	0	2	1	1	有抑郁	sometimes
3	3	0	3	3	1	浙江	1	1	1	2	0	0	无抑郁	sometimes
2	2	0	3	3	2	天津	1	1	1	2	1	1	有抑郁	sometimes
2	4	2	3	4	2	四川	1	1	1	2	0	0	无抑郁	sometimes
2	3	2	3	4	2	辽宁	1	1	1	2	0	0	无抑郁	sometimes
2	1	2	3	2	1	辽宁	1	1	1	2	0	0	无抑郁	sometimes
2	3	0	1	-3	0	广东	1	1	1	1	0	0	无抑郁	sometimes
3	1	2	3	7	2	山西	1	1	1	2	0	0	有抑郁	sometimes
2	3	0	2	5	1	广西	1	1	1	2	1	1	有抑郁	sometimes
2	3	0	1	-3	1	广东	1	1	1	1	0	0	有抑郁	sometimes
2	4	0	1	-3	1	辽宁	1	1	1	1	0	0	有抑郁	sometimes
2	2	0	1	-3	0	上海	1	1	1	1	0	0	无抑郁	sometimes
2	4	2	2	5	2	北京	1	1	0	2	0	0	无抑郁	sometimes
2	4	0	2	3	1	湖南	1	1	1	2	0	0	无抑郁	sometimes
3	3	0	3	6	1	安徽	1	1	1	2	0	0	无抑郁	sometimes
2	3	2	2	8	2	北京	1	1	0	2	0	0	有抑郁	sometimes
2	4	2	3	5	2	广东	1	1	1	2	0	0	无抑郁	sometimes
2	4	0	2	5	3	湖北	0	0	0	2	1	1	有抑郁	sometimes
2	2	2	2	2	4	河南	1	1	1	2	0	0	有抑郁	sometimes
3	3	2	2	3	1	浙江	1	1	1	2	0	0	无抑郁	sometimes
2	2	2	2	5	2	广东	1	1	1	2	0	1	无抑郁	sometimes
3	2	2	3	2	2	广东	1	1	1	2	0	0	有抑郁	sometimes
3	3	0	1	-3	1	江西	1	1	0	1	0	0	无抑郁	sometimes
2	4	2	1	-3	2	上海	1	1	1	1	0	0	无抑郁	sometimes
2	3	2	3	4	2	山东	1	1	1	2	0	0	无抑郁	sometimes
2	3	0	1	-3	0	广东	1	1	0	1	0	0	无抑郁	sometimes
2	2	2	3	8	2	广东	1	1	1	2	0	0	无抑郁	sometimes
2	4	2	2	3	2	陕西	1	1	0	2	0	0	无抑郁	sometimes
3	2	2	3	2	1	广东	1	1	1	2	0	0	无抑郁	sometimes
3	4	0	1	-3	1	山西	1	1	1	1	0	0	无抑郁	sometimes
2	4	2	2	1	3	江苏	1	1	1	0	1	1	有抑郁	sometimes
2	3	2	3	1	2	安徽	1	1	0	0	0	0	有抑郁	sometimes
2	3	2	2	1	2	上海	1	1	0	0	0	0	无抑郁	sometimes
2	3	2	4	-3	4	湖南	1	1	1	1	0	0	无抑郁	sometimes
2	4	2	2	1	2	上海	1	1	0	0	1	1	有抑郁	sometimes
2	3	2	2	4	2	湖南	1	1	1	2	0	0	有抑郁	sometimes
2	3	2	3	3	4	上海	1	1	0	2	0	0	无抑郁	sometimes
2	4	0	2	3	1	河南	1	1	0	2	0	0	有抑郁	sometimes
2	3	2	3	3	4	甘肃	1	1	1	2	0	0	无抑郁	sometimes
2	3	2	2	3	3	上海	1	1	0	2	0	0	无抑郁	sometimes
2	4	2	2	3	4	湖南	1	1	1	2	0	0	有抑郁	sometimes
2	3	2	3	5	2	福建	1	1	0	2	0	0	无抑郁	sometimes
2	4	0	1	-3	1	江苏	1	1	1	1	0	0	有抑郁	sometimes
2	4	2	2	5	1	上海	1	1	1	2	0	0	无抑郁	sometimes
2	3	2	3	3	3	内蒙	1	1	1	2	0	0	无抑郁	sometimes
2	3	2	3	4	2	上海	1	1	1	2	1	1	有抑郁	sometimes
2	2	2	2	7	3	安徽	1	1	1	2	0	0	无抑郁	sometimes
2	4	2	3	1	2	重庆	1	1	1	0	0	0	无抑郁	sometimes
3	3	0	3	5	1	河南	1	1	0	2	0	0	有抑郁	sometimes
2	2	2	4	-3	4	上海	1	1	1	1	0	0	有抑郁	sometimes
2	3	2	3	2	3	内蒙	1	1	1	2	0	0	无抑郁	sometimes
2	3	0	1	-3	0	福建	1	1	1	1	1	1	有抑郁	sometimes
2	3	0	2	3	1	湖北	0	0	0	2	0	0	有抑郁	sometimes
2	3	2	2	6	3	安徽	1	1	1	2	0	0	无抑郁	sometimes
2	3	0	2	5	3	内蒙	1	1	0	2	0	0	有抑郁	sometimes
2	4	2	3	5	3	内蒙	1	1	1	2	0	1	无抑郁	sometimes
2	3	2	3	3	3	内蒙	1	1	0	2	0	0	无抑郁	sometimes
2	3	2	3	5	2	内蒙	1	1	1	2	0	0	无抑郁	sometimes
2	3	0	2	1	1	上海	1	1	0	0	0	0	有抑郁	sometimes
2	3	2	3	5	2	贵州	1	1	1	2	0	0	无抑郁	sometimes
2	3	2	2	1	3	山东	1	1	1	0	0	0	无抑郁	sometimes
2	3	2	2	8	1	上海	1	1	1	2	0	0	无抑郁	sometimes
2	4	0	1	-3	1	山西	1	1	0	1	0	0	无抑郁	sometimes
2	3	2	2	5	3	内蒙	1	1	1	2	0	0	无抑郁	sometimes
2	2	2	2	5	3	内蒙	1	1	0	2	0	0	无抑郁	sometimes
2	4	2	3	4	2	浙江	1	1	0	2	0	0	有抑郁	sometimes
2	1	2	3	8	3	内蒙	1	1	0	2	0	0	无抑郁	sometimes
2	4	2	2	1	3	四川	1	1	0	0	0	0	有抑郁	sometimes
2	2	2	3	6	3	山西	1	1	0	2	0	0	有抑郁	sometimes
2	3	2	3	6	3	重庆	1	1	1	2	0	0	无抑郁	sometimes
2	4	2	2	3	2	上海	1	1	0	2	1	1	有抑郁	sometimes
2	3	2	2	3	4	内蒙	1	1	0	2	0	0	无抑郁	sometimes
2	4	2	2	1	3	宁夏	1	1	1	0	0	0	无抑郁	sometimes
2	4	2	2	3	3	上海	1	1	0	2	1	1	有抑郁	sometimes
2	3	2	2	4	2	江苏	1	1	1	2	0	0	无抑郁	sometimes
2	4	2	2	1	3	内蒙	1	1	1	0	0	0	无抑郁	sometimes
2	3	2	2	3	3	内蒙	1	1	0	2	0	0	有抑郁	sometimes
3	3	0	2	1	1	山西	1	1	1	0	0	0	无抑郁	sometimes
2	4	2	3	3	3	云南	1	1	0	2	0	0	无抑郁	sometimes
2	3	2	2	6	3	内蒙	1	1	1	2	1	1	有抑郁	sometimes
3	3	0	2	5	1	河南	1	1	0	2	0	0	有抑郁	sometimes
2	3	0	1	-3	0	四川	1	1	0	1	0	0	有抑郁	sometimes
2	3	2	2	1	3	河南	1	1	1	0	0	1	无抑郁	sometimes
2	2	2	4	-3	3	内蒙	1	1	1	1	1	1	有抑郁	sometimes
2	3	2	2	3	3	四川	1	1	0	2	0	0	无抑郁	sometimes
2	4	0	2	3	2	重庆	1	1	1	2	0	0	有抑郁	sometimes
3	3	0	2	5	1	山西	1	1	1	2	0	0	无抑郁	sometimes
2	3	2	3	6	2	广东	1	1	1	2	0	0	无抑郁	sometimes
2	3	0	2	1	1	河北	1	1	0	0	0	0	有抑郁	sometimes
2	2	2	2	6	3	内蒙	1	1	1	2	0	0	有抑郁	sometimes
2	3	2	2	4	1	新疆	1	1	1	2	0	0	有抑郁	sometimes
2	3	0	3	8	1	四川	1	1	0	2	0	0	无抑郁	sometimes
2	2	2	4	-3	4	浙江	1	1	0	1	1	1	有抑郁	sometimes
2	2	2	2	4	4	上海	1	1	0	2	0	0	无抑郁	sometimes
3	3	0	4	-3	1	陕西	1	1	1	1	1	1	有抑郁	sometimes
2	4	0	3	3	3	宁夏	1	1	1	2	0	0	无抑郁	sometimes
3	2	0	1	-3	0	河南	1	1	1	1	0	0	无抑郁	sometimes
2	4	2	2	1	3	上海	1	1	1	0	0	0	无抑郁	sometimes
3	4	0	1	-3	1	湖南	1	1	0	1	0	0	无抑郁	sometimes
2	3	2	3	8	3	福建	1	1	0	2	0	0	有抑郁	sometimes
2	4	2	2	5	2	上海	1	1	1	2	0	0	无抑郁	sometimes
2	4	0	1	-3	1	广东	1	1	1	1	0	0	无抑郁	sometimes
2	3	2	2	1	1	河北	1	1	1	0	0	0	无抑郁	sometimes
2	3	2	3	5	1	山东	1	1	0	2	0	0	有抑郁	sometimes
3	3	0	3	5	1	福建	1	1	1	2	0	0	无抑郁	sometimes
2	3	0	1	-3	1	陕西	1	1	1	1	0	0	无抑郁	sometimes
2	3	0	3	3	1	四川	1	1	0	2	0	0	有抑郁	sometimes
2	3	0	2	6	1	广东	1	1	1	2	0	0	无抑郁	sometimes
3	3	0	1	-3	1	湖北	0	0	1	1	0	0	无抑郁	sometimes
2	3	0	1	-3	0	上海	1	1	1	1	0	0	有抑郁	sometimes
2	4	0	1	-3	1	广东	1	1	0	1	1	1	有抑郁	sometimes
2	3	0	2	4	1	广东	1	1	0	2	0	0	无抑郁	sometimes
3	3	0	1	-3	0	河北	1	1	1	1	0	0	有抑郁	sometimes
2	3	0	1	-3	1	广东	1	1	0	1	0	0	有抑郁	sometimes
2	3	2	2	6	1	山东	1	1	1	2	0	0	无抑郁	sometimes
2	3	0	1	-3	0	江西	1	1	0	1	0	0	无抑郁	sometimes
2	3	2	2	1	3	上海	1	1	0	0	1	1	有抑郁	sometimes
2	2	2	3	3	1	山东	1	1	1	2	1	1	有抑郁	sometimes
2	4	2	2	5	3	上海	1	1	1	2	0	0	无抑郁	sometimes
2	3	0	2	6	1	浙江	1	1	1	2	0	0	无抑郁	sometimes
2	3	2	3	8	2	上海	1	1	0	2	0	0	无抑郁	sometimes
2	3	2	2	4	2	浙江	1	1	0	2	0	0	无抑郁	sometimes
2	3	0	1	-3	1	山西	1	1	0	1	0	0	无抑郁	sometimes
3	3	2	3	6	1	河北	1	1	1	2	0	0	无抑郁	sometimes
2	3	2	2	3	3	山西	1	1	1	2	0	0	有抑郁	sometimes
2	4	0	1	-3	1	陕西	1	1	1	1	0	0	无抑郁	sometimes
2	3	0	3	8	1	广东	1	1	0	2	1	1	有抑郁	sometimes
2	3	0	3	5	1	重庆	1	1	0	2	0	0	无抑郁	sometimes
2	3	2	3	6	4	北京	1	1	0	2	0	0	无抑郁	sometimes
2	3	2	3	4	3	北京	1	1	0	2	1	1	有抑郁	sometimes
2	2	2	2	5	3	河北	1	1	1	2	0	0	无抑郁	sometimes
2	3	2	2	3	2	山西	1	1	0	2	0	1	无抑郁	sometimes
2	2	2	2	6	1	江西	1	1	1	2	0	0	有抑郁	sometimes
2	3	0	1	-3	1	湖北	0	0	1	1	0	0	无抑郁	sometimes
3	2	2	3	6	1	广东	1	1	0	2	0	0	无抑郁	sometimes
2	2	0	3	6	1	广东	1	1	0	2	0	0	无抑郁	sometimes
2	3	0	2	3	2	广东	1	1	1	2	0	0	有抑郁	sometimes
2	2	2	2	4	1	天津	1	1	1	2	1	1	有抑郁	sometimes
3	1	2	3	6	3	浙江	1	1	1	2	0	0	无抑郁	sometimes
2	3	2	3	8	1	安徽	1	1	0	2	0	0	有抑郁	sometimes
2	3	2	3	3	1	吉林	1	1	1	2	1	1	有抑郁	sometimes
2	3	2	3	6	2	河北	1	1	0	2	0	0	无抑郁	sometimes
2	3	0	2	3	1	江苏	1	1	0	2	0	0	有抑郁	sometimes
3	2	2	3	8	3	河北	1	1	1	2	0	0	无抑郁	sometimes
2	3	2	2	6	1	山西	1	1	1	2	0	0	有抑郁	sometimes
2	3	0	1	-3	0	浙江	1	1	0	1	0	0	无抑郁	sometimes
2	2	2	3	8	2	河北	1	1	0	2	0	0	无抑郁	sometimes
2	2	0	2	2	1	河北	1	1	0	2	1	1	有抑郁	sometimes
2	2	2	3	5	4	浙江	1	1	0	2	0	0	有抑郁	sometimes
2	3	0	2	2	1	浙江	1	1	1	2	0	0	有抑郁	sometimes
2	3	2	3	5	2	甘肃	1	1	1	2	0	0	无抑郁	sometimes
2	3	2	3	5	1	福建	1	1	1	2	1	1	有抑郁	sometimes
2	3	2	2	4	1	江西	1	1	1	2	1	1	有抑郁	sometimes
2	3	0	1	-3	1	江苏	1	1	1	1	0	0	无抑郁	sometimes
2	3	2	2	5	3	江苏	1	1	0	2	0	0	无抑郁	sometimes
2	3	2	3	5	2	河北	1	1	1	2	0	0	有抑郁	sometimes
2	2	0	3	5	1	广东	1	1	1	2	0	0	无抑郁	sometimes
2	4	0	1	-3	1	四川	1	1	1	1	0	0	无抑郁	sometimes
2	3	2	3	3	3	山东	1	1	1	2	0	0	有抑郁	sometimes
2	3	2	2	5	3	内蒙	1	1	1	2	0	0	无抑郁	sometimes
2	4	2	2	4	2	上海	1	1	1	2	0	0	无抑郁	sometimes
2	3	2	2	5	3	辽宁	1	1	0	2	0	0	无抑郁	sometimes
2	2	2	3	6	2	重庆	1	1	1	2	1	1	有抑郁	sometimes
2	4	2	3	3	3	上海	1	1	0	2	0	0	无抑郁	sometimes
2	3	2	2	5	3	内蒙	1	1	1	2	0	0	无抑郁	sometimes
2	3	2	2	5	3	山东	1	1	1	2	1	1	有抑郁	sometimes
2	4	0	1	-3	1	山西	1	1	1	1	0	0	无抑郁	sometimes
2	3	2	2	3	3	上海	1	1	0	2	1	1	有抑郁	sometimes
2	2	2	3	8	2	湖北	0	0	0	2	1	1	有抑郁	sometimes
2	4	2	2	3	3	海南	1	1	0	2	0	0	无抑郁	sometimes
2	3	2	3	5	3	甘肃	1	1	1	2	0	0	有抑郁	sometimes
2	4	0	2	8	2	黑龙	1	1	0	2	0	0	无抑郁	sometimes
2	2	2	2	6	4	陕西	1	1	0	2	0	0	有抑郁	sometimes
2	3	0	3	8	2	广西	1	1	1	2	0	0	有抑郁	sometimes
2	3	2	3	3	3	内蒙	1	1	0	2	0	0	有抑郁	sometimes
2	2	0	1	-3	0	河南	1	1	0	1	0	0	无抑郁	Frequently
2	3	2	3	2	2	辽宁	1	1	1	2	0	0	有抑郁	Frequently
2	3	0	2	3	1	河南	1	1	0	2	0	0	有抑郁	Frequently
2	3	2	2	6	2	天津	1	1	1	2	0	0	有抑郁	Frequently
2	3	2	3	3	3	山东	1	1	1	2	0	0	有抑郁	Frequently
2	3	2	3	6	1	山西	1	1	1	2	0	0	无抑郁	Frequently
2	3	0	2	6	1	广东	1	1	1	2	0	0	无抑郁	Frequently
2	3	2	3	1	3	黑龙	1	1	1	0	0	0	无抑郁	Frequently
3	3	0	2	5	1	河南	1	1	0	2	0	0	有抑郁	Frequently
2	3	2	2	4	2	北京	1	1	1	2	1	1	有抑郁	Frequently
2	3	0	3	2	1	吉林	1	1	1	2	1	1	有抑郁	Frequently
2	3	0	3	1	1	湖南	1	1	1	0	0	0	无抑郁	Frequently
2	3	0	2	2	1	天津	1	1	1	2	1	1	有抑郁	Frequently
2	3	0	1	-3	1	广东	1	1	1	1	0	0	无抑郁	Frequently
2	2	0	3	6	1	湖南	1	1	1	2	0	0	有抑郁	Frequently
3	3	2	3	4	1	湖南	1	1	1	2	0	0	有抑郁	Frequently
2	1	2	3	8	2	北京	1	1	0	2	0	0	有抑郁	Frequently
2	2	2	3	6	2	辽宁	1	1	1	2	1	1	有抑郁	Frequently
2	2	0	1	-3	0	辽宁	1	1	0	1	0	0	有抑郁	Frequently
2	3	2	2	3	1	湖北	0	0	1	2	0	0	无抑郁	Frequently
2	3	0	2	3	1	北京	1	1	1	2	1	1	有抑郁	Frequently
3	4	0	1	-3	1	山东	1	1	1	1	0	0	无抑郁	Frequently
3	3	0	1	-3	1	甘肃	1	1	1	1	0	0	无抑郁	Frequently
2	3	2	3	1	1	内蒙	1	1	1	0	0	0	无抑郁	Frequently
2	3	2	2	2	2	山东	1	1	1	2	1	1	有抑郁	Frequently
2	4	0	1	-3	1	山西	1	1	1	1	0	0	无抑郁	Frequently
2	3	0	3	6	1	福建	1	1	1	2	0	0	有抑郁	Frequently
2	2	2	2	4	2	辽宁	1	1	1	2	1	1	有抑郁	Frequently
2	3	2	2	5	2	浙江	1	1	1	2	0	0	无抑郁	Frequently
2	3	0	2	2	1	四川	1	1	1	2	0	0	无抑郁	Frequently
2	3	2	2	2	2	山东	1	1	1	2	0	0	无抑郁	Frequently
2	3	2	2	2	2	山东	1	1	1	2	0	0	无抑郁	Frequently
2	3	2	2	2	2	山东	1	1	1	2	0	0	无抑郁	Frequently
3	3	0	1	-3	1	浙江	1	1	1	1	0	0	无抑郁	Frequently
2	3	0	2	5	1	辽宁	1	1	0	2	0	0	无抑郁	Frequently
2	3	2	3	6	1	河南	1	1	1	2	0	0	无抑郁	Frequently
2	2	2	3	2	3	黑龙	1	1	1	2	1	1	有抑郁	Frequently
2	3	2	2	3	3	江苏	1	1	1	2	0	1	无抑郁	Frequently
2	2	2	2	6	3	上海	1	1	0	2	0	0	有抑郁	Frequently
2	3	2	3	3	3	四川	1	1	0	2	0	0	有抑郁	Frequently
2	2	2	3	6	3	甘肃	1	1	1	2	0	0	有抑郁	Frequently
2	3	2	2	3	3	河北	1	1	1	2	0	0	无抑郁	Frequently
2	3	0	3	8	3	四川	1	1	1	2	0	0	无抑郁	Frequently
2	2	2	3	6	3	四川	1	1	1	2	0	1	无抑郁	Frequently
2	3	2	2	4	3	湖南	1	1	1	2	0	0	有抑郁	Frequently
3	3	0	1	-3	1	湖北	0	0	1	1	0	0	无抑郁	Frequently
3	3	2	3	4	3	湖南	1	1	1	2	0	1	无抑郁	Frequently
2	3	2	3	5	3	江苏	1	1	1	2	0	0	有抑郁	Frequently
3	3	2	3	4	3	湖南	1	1	1	2	0	1	无抑郁	Frequently
2	3	2	3	5	3	浙江	1	1	1	2	0	0	无抑郁	Frequently
2	2	2	2	2	3	广西	1	1	1	2	0	0	无抑郁	Frequently
3	4	0	1	-3	1	四川	1	1	0	1	0	0	无抑郁	Frequently
2	4	2	2	5	3	福建	1	1	1	2	0	0	无抑郁	Frequently
3	3	0	1	-3	0	河南	1	1	0	1	0	0	无抑郁	Frequently
2	3	0	1	-3	0	广东	1	1	0	1	0	0	无抑郁	Frequently
2	2	2	3	4	2	河北	1	1	1	2	1	1	有抑郁	Frequently
3	3	0	1	-3	0	河南	1	1	1	1	0	0	有抑郁	Frequently
2	3	2	3	3	2	河南	1	1	0	2	0	0	无抑郁	Frequently
2	3	2	3	6	2	江苏	1	1	1	2	0	0	无抑郁	Frequently
2	3	2	2	3	3	重庆	1	1	1	2	0	0	无抑郁	Frequently
2	3	2	3	6	1	河南	1	1	1	2	0	0	无抑郁	Frequently
2	3	2	3	2	2	江苏	1	1	1	2	1	1	有抑郁	Frequently
2	3	0	3	6	1	山西	1	1	1	2	0	0	有抑郁	Frequently
2	1	2	3	6	1	黑龙	1	1	0	2	1	1	有抑郁	Frequently
2	3	0	2	4	3	甘肃	1	1	1	2	0	0	有抑郁	Frequently
2	4	2	3	3	4	上海	1	1	1	2	0	0	无抑郁	Frequently
3	3	0	2	2	1	江苏	1	1	0	2	1	1	有抑郁	Frequently
2	3	2	2	4	1	江苏	1	1	1	2	0	0	有抑郁	Frequently
2	3	2	2	8	4	山西	1	1	1	2	0	0	无抑郁	Frequently
2	4	0	1	-3	1	上海	1	1	0	1	0	0	有抑郁	Frequently
2	3	0	3	4	1	北京	1	1	0	2	1	1	有抑郁	Frequently
2	3	0	3	6	1	河北	1	1	0	2	0	0	无抑郁	Frequently
2	3	0	3	2	1	山东	1	1	0	2	0	0	无抑郁	Frequently
2	2	2	2	6	3	重庆	1	1	1	2	0	0	有抑郁	Frequently
3	1	2	3	6	2	河南	1	1	0	2	0	0	无抑郁	Frequently
2	2	2	3	3	3	山东	1	1	1	2	1	1	有抑郁	Frequently
2	2	2	4	-3	4	内蒙	1	1	1	1	0	0	有抑郁	Frequently
2	2	2	2	6	0	安徽	1	1	0	2	0	0	无抑郁	Frequently
2	3	0	2	3	3	北京	1	1	0	2	0	0	无抑郁	Frequently
2	3	0	3	6	1	广东	1	1	0	2	0	0	无抑郁	Frequently
2	2	2	3	7	1	湖南	1	1	0	2	0	0	无抑郁	Frequently
2	4	0	1	-3	1	湖北	0	0	0	1	0	0	有抑郁	Frequently
3	1	2	2	2	2	河北	1	1	1	2	1	1	有抑郁	Frequently
2	4	0	3	2	1	河南	1	1	1	2	1	1	有抑郁	Frequently
3	3	2	3	6	1	北京	1	1	1	2	1	1	有抑郁	Frequently
2	1	2	3	8	2	山西	1	1	0	2	0	0	有抑郁	Frequently
2	2	2	2	2	2	江苏	1	1	1	2	0	0	无抑郁	Frequently
2	2	2	3	6	2	安徽	1	1	1	2	0	0	无抑郁	Frequently
2	1	2	3	6	2	吉林	1	1	1	2	1	1	有抑郁	Frequently
2	3	2	2	3	2	江苏	1	1	1	2	0	0	无抑郁	Frequently
3	1	2	2	8	3	河南	1	1	0	2	1	1	有抑郁	Frequently
2	3	2	2	2	2	山东	1	1	1	2	0	0	无抑郁	Frequently
2	2	0	3	2	1	山西	1	1	1	2	0	0	有抑郁	Frequently
2	3	2	2	1	1	北京	1	1	1	0	0	0	无抑郁	Frequently
2	3	2	2	6	2	河北	1	1	1	2	0	0	无抑郁	Frequently
3	1	2	3	8	3	山西	1	1	1	2	0	0	无抑郁	Frequently
2	3	0	1	-3	1	浙江	1	1	1	1	0	0	有抑郁	Frequently
2	3	0	1	-3	0	广西	1	1	1	1	1	1	有抑郁	Frequently
2	3	0	2	1	1	上海	1	1	1	0	0	0	无抑郁	Frequently
2	3	0	1	-3	1	广东	1	1	1	1	0	0	有抑郁	Frequently
2	3	2	2	3	2	河北	1	1	1	2	0	0	有抑郁	Frequently
2	3	2	2	3	2	山西	1	1	1	2	0	0	有抑郁	Frequently
3	1	2	4	-3	2	河南	1	1	1	1	1	1	有抑郁	Frequently
3	3	0	1	-3	1	广东	1	1	1	1	0	0	无抑郁	Frequently
2	3	0	1	-3	0	山西	1	1	1	1	0	0	无抑郁	Frequently
2	3	2	2	3	2	浙江	1	1	1	2	1	1	有抑郁	Frequently
2	3	2	2	4	2	河北	1	1	1	2	0	0	有抑郁	Frequently
3	3	0	1	-3	0	江西	1	1	0	1	0	0	有抑郁	Frequently
2	3	0	2	8	1	河北	1	1	0	2	0	0	有抑郁	Frequently
3	3	2	3	5	2	湖南	1	1	1	2	0	0	无抑郁	Frequently
2	3	0	3	2	2	辽宁	1	1	1	2	0	0	无抑郁	Frequently
2	4	2	3	4	3	北京	1	1	1	2	1	1	有抑郁	Frequently
3	3	2	3	4	1	湖南	1	1	1	2	0	0	有抑郁	Frequently
3	2	2	2	6	1	山西	1	1	0	2	0	0	无抑郁	Frequently
2	1	2	3	6	3	黑龙	1	1	1	2	0	1	无抑郁	Frequently
2	3	2	3	4	1	山西	1	1	0	2	1	1	有抑郁	Frequently
2	2	2	3	6	2	辽宁	1	1	1	2	0	0	无抑郁	Frequently
2	3	2	2	4	2	河北	1	1	1	2	0	0	无抑郁	Frequently
2	4	0	3	2	1	山西	1	1	1	2	0	0	无抑郁	Frequently
3	3	0	1	-3	1	甘肃	1	1	1	1	0	0	无抑郁	Frequently
2	3	2	2	4	2	山东	1	1	0	2	0	1	无抑郁	Frequently
2	3	0	3	6	3	广东	1	1	1	2	0	0	无抑郁	Frequently
2	1	2	2	6	0	河北	1	1	0	2	1	1	有抑郁	Frequently
3	3	0	1	-3	1	浙江	1	1	0	1	0	0	无抑郁	Frequently
2	2	2	4	-3	4	山西	1	1	0	1	0	0	有抑郁	Frequently
2	4	0	1	-3	1	黑龙	1	1	1	1	1	1	有抑郁	Frequently
2	3	2	2	5	3	安徽	1	1	1	2	0	0	无抑郁	Frequently
2	3	0	3	4	1	安徽	1	1	0	2	1	1	有抑郁	Frequently
3	3	0	1	-3	1	河南	1	1	1	1	0	0	无抑郁	Frequently
2	4	0	3	8	1	河南	1	1	1	2	1	1	有抑郁	Frequently
3	3	2	3	5	1	湖北	0	0	0	2	0	0	无抑郁	Frequently
3	2	2	2	8	3	浙江	1	1	0	2	0	0	无抑郁	Frequently
3	3	0	1	-3	1	江西	1	1	0	1	0	0	无抑郁	Frequently
2	3	0	2	4	2	黑龙	1	1	0	2	0	0	无抑郁	Frequently
2	2	2	3	6	2	河南	1	1	1	2	1	1	有抑郁	Frequently
2	3	0	2	3	1	上海	1	1	1	2	0	0	有抑郁	Frequently
2	3	2	2	5	1	福建	1	1	1	2	0	0	无抑郁	Frequently
2	3	2	3	5	3	上海	1	1	0	2	0	0	有抑郁	Frequently
2	2	2	3	2	2	江苏	1	1	1	2	0	0	无抑郁	Frequently
2	3	2	3	6	3	四川	1	1	1	2	0	0	无抑郁	Frequently
2	3	2	2	6	1	黑龙	1	1	1	2	1	1	有抑郁	Frequently
3	2	2	2	6	2	上海	1	1	1	2	0	0	无抑郁	Frequently
2	3	2	3	5	2	山东	1	1	1	2	0	0	无抑郁	Frequently
2	3	2	3	6	2	河南	1	1	0	2	0	0	有抑郁	Frequently
2	4	0	1	-3	1	重庆	1	1	0	1	0	0	无抑郁	Frequently
3	2	2	3	7	1	山西	1	1	1	2	1	1	有抑郁	Frequently
2	3	2	2	4	2	江苏	1	1	0	2	1	1	有抑郁	Frequently
2	3	2	2	5	3	河北	1	1	1	2	0	0	有抑郁	Frequently
2	3	0	2	6	1	广东	1	1	0	2	0	0	无抑郁	Frequently
2	3	2	3	5	2	江苏	1	1	1	2	0	1	无抑郁	Frequently
2	3	2	3	4	2	北京	1	1	1	2	1	1	有抑郁	Frequently
2	3	2	3	4	3	山西	1	1	1	2	0	0	无抑郁	Frequently
3	1	2	3	6	3	安徽	1	1	1	2	0	0	无抑郁	Frequently
2	4	0	3	5	1	山东	1	1	1	2	0	0	有抑郁	Frequently
3	1	2	3	6	1	广东	1	1	1	2	1	1	有抑郁	Frequently
2	3	0	1	-3	1	陕西	1	1	1	1	0	0	无抑郁	Frequently
2	2	2	3	3	2	内蒙	1	1	1	2	0	0	有抑郁	Frequently
2	3	0	2	8	2	浙江	1	1	0	2	0	0	无抑郁	Frequently
2	3	0	2	8	1	江苏	1	1	1	2	0	0	无抑郁	Frequently
2	3	2	2	4	1	福建	1	1	1	2	1	1	有抑郁	Frequently
2	2	2	3	6	2	山西	1	1	1	2	1	1	有抑郁	Frequently
2	3	2	3	7	2	山西	1	1	0	2	0	1	无抑郁	Frequently
3	2	2	3	2	1	河北	1	1	1	2	1	1	有抑郁	Frequently
3	1	2	2	8	3	山西	1	1	1	2	0	0	无抑郁	Frequently
2	3	2	2	5	2	天津	1	1	1	2	0	0	无抑郁	Frequently
2	3	0	1	-3	1	江苏	1	1	0	1	1	1	有抑郁	Frequently
3	1	2	3	6	3	河南	1	1	0	2	0	0	无抑郁	Frequently
3	1	2	3	7	2	江苏	1	1	1	2	0	0	无抑郁	Frequently
3	1	2	4	-3	4	山东	1	1	0	1	0	0	无抑郁	Frequently
2	3	2	3	2	2	河北	1	1	0	2	0	0	无抑郁	Frequently
2	1	2	4	-3	4	湖北	0	0	0	1	0	0	无抑郁	Frequently
2	3	0	1	-3	1	河南	1	1	0	1	0	0	有抑郁	Frequently
3	3	0	1	-3	1	河南	1	1	0	1	0	0	有抑郁	Frequently
2	2	2	3	3	3	天津	1	1	1	2	0	0	无抑郁	Frequently
3	2	2	2	6	2	河北	1	1	1	2	1	1	有抑郁	Frequently
2	3	2	2	2	2	河南	1	1	0	2	0	0	无抑郁	Frequently
2	3	0	3	3	1	广东	1	1	0	2	0	0	有抑郁	Frequently
2	4	0	1	-3	1	黑龙	1	1	1	1	0	0	有抑郁	Frequently
2	3	2	2	2	2	浙江	1	1	1	2	1	1	有抑郁	Frequently
2	2	2	2	8	3	山东	1	1	0	2	0	0	无抑郁	Frequently
2	1	0	3	6	3	内蒙	1	1	1	2	0	0	无抑郁	Frequently
2	2	0	2	2	2	吉林	1	1	0	2	1	1	有抑郁	Frequently
2	3	2	4	-3	4	辽宁	1	1	0	1	0	0	有抑郁	Frequently
2	2	0	1	-3	1	山西	1	1	1	1	1	1	有抑郁	Frequently
3	3	0	1	-3	0	湖北	0	0	1	1	1	1	有抑郁	Frequently
2	4	0	3	4	2	上海	1	1	1	2	0	0	无抑郁	Frequently
2	2	2	2	6	2	河南	1	1	1	2	1	1	有抑郁	Frequently
2	3	0	1	-3	1	河北	1	1	0	1	0	0	无抑郁	Frequently
3	2	2	3	2	1	湖南	1	1	1	2	1	1	有抑郁	Frequently
3	3	0	3	4	2	广东	1	1	0	2	0	0	有抑郁	Frequently
2	4	2	3	4	2	上海	1	1	1	2	0	0	有抑郁	Frequently
2	3	2	3	6	1	河南	1	1	1	2	0	0	无抑郁	Frequently
2	3	2	3	6	1	四川	1	1	0	2	0	0	有抑郁	Frequently
2	3	2	3	3	3	辽宁	1	1	0	2	0	0	无抑郁	Frequently
2	4	0	2	5	1	黑龙	1	1	1	2	0	0	无抑郁	Frequently
2	3	2	2	2	2	山东	1	1	1	2	0	0	无抑郁	Frequently
2	3	2	3	5	3	河北	1	1	1	2	0	0	有抑郁	Frequently
2	3	2	3	5	1	福建	1	1	1	2	0	0	无抑郁	Frequently
3	3	0	1	-3	1	山东	1	1	1	1	0	0	无抑郁	Frequently
2	3	0	2	3	1	浙江	1	1	1	2	0	0	无抑郁	Frequently
2	3	2	3	8	1	山西	1	1	0	2	0	0	无抑郁	Frequently
2	3	2	3	4	1	江苏	1	1	1	2	0	0	无抑郁	Frequently
2	2	2	3	2	2	江苏	1	1	1	2	0	0	有抑郁	Frequently
3	4	0	1	-3	1	湖南	1	1	0	1	1	1	有抑郁	Frequently
2	3	0	1	-3	1	山西	1	1	0	1	0	0	有抑郁	Frequently
2	4	0	1	-3	1	江苏	1	1	1	1	0	0	无抑郁	Frequently
2	4	2	2	4	2	上海	1	1	0	2	0	0	有抑郁	Frequently
2	3	2	3	6	2	湖南	1	1	1	2	0	0	无抑郁	Frequently
2	3	0	3	4	1	广东	1	1	0	2	0	0	无抑郁	Frequently
2	3	2	3	4	1	湖北	0	0	1	2	0	0	无抑郁	Frequently
2	3	2	2	5	2	浙江	1	1	1	2	0	0	无抑郁	Frequently
2	3	2	3	5	3	江苏	1	1	1	2	0	0	有抑郁	Frequently
2	3	2	2	2	2	山东	1	1	1	2	0	0	无抑郁	Frequently
2	4	0	1	-3	1	江苏	1	1	0	1	0	0	无抑郁	Frequently
2	3	2	2	2	2	山东	1	1	1	2	0	0	无抑郁	Frequently
2	3	0	1	-3	0	湖南	1	1	1	1	0	0	无抑郁	Frequently
2	3	0	1	-3	0	四川	1	1	1	1	0	0	无抑郁	Frequently
2	3	0	1	-3	0	广东	1	1	0	1	0	0	无抑郁	Frequently
2	3	0	2	3	1	上海	1	1	1	2	0	0	有抑郁	Frequently
2	3	2	3	4	3	黑龙	1	1	1	2	0	0	有抑郁	Frequently
2	3	2	3	3	2	山东	1	1	1	2	0	0	无抑郁	Frequently
3	3	2	2	8	2	山西	1	1	0	2	0	0	无抑郁	Frequently
3	1	2	3	2	2	江苏	1	1	1	2	0	0	有抑郁	Frequently
2	4	0	1	-3	1	北京	1	1	1	1	1	1	有抑郁	Frequently
3	3	0	1	-3	0	山西	1	1	0	1	0	0	有抑郁	Frequently
2	2	2	3	6	2	北京	1	1	1	2	1	1	有抑郁	Frequently
2	3	2	2	2	2	山东	1	1	1	2	0	0	无抑郁	Frequently
2	3	0	1	-3	1	江西	1	1	1	1	0	0	有抑郁	Frequently
2	3	2	3	8	1	广东	1	1	0	2	1	1	有抑郁	Frequently
2	3	0	2	8	1	北京	1	1	1	2	0	0	无抑郁	Frequently
2	4	0	1	-3	1	云南	1	1	1	1	0	0	无抑郁	Frequently
3	3	2	3	5	2	山西	1	1	1	2	0	0	无抑郁	Frequently
3	3	0	2	5	2	湖南	1	1	0	2	0	0	无抑郁	Frequently
2	4	2	2	5	2	上海	1	1	1	2	1	1	有抑郁	Frequently
2	4	0	3	5	3	上海	1	1	1	2	0	0	无抑郁	Frequently
2	4	0	1	-3	1	山东	1	1	0	1	0	0	有抑郁	Frequently
2	2	2	2	6	1	山东	1	1	0	2	0	0	有抑郁	Frequently
3	2	2	3	2	1	河南	1	1	1	2	0	0	无抑郁	Frequently
2	2	2	2	6	2	河北	1	1	1	2	1	1	有抑郁	Frequently
2	3	2	3	6	2	河南	1	1	1	2	0	0	无抑郁	Frequently
2	3	2	3	2	3	江苏	1	1	1	2	1	1	有抑郁	Frequently
3	3	2	3	4	1	安徽	1	1	1	2	1	1	有抑郁	Frequently
2	3	2	3	2	2	河南	1	1	1	2	1	1	有抑郁	Frequently
2	3	2	3	3	2	广东	1	1	0	2	0	0	有抑郁	Frequently
2	3	0	3	2	1	北京	1	1	1	2	1	1	有抑郁	Frequently
2	2	2	4	-3	3	天津	1	1	1	1	0	0	无抑郁	Frequently
2	3	2	4	-3	4	河南	1	1	1	1	1	1	有抑郁	Frequently
2	3	2	3	3	2	天津	1	1	0	2	0	0	有抑郁	Frequently
2	3	0	3	5	1	江西	1	1	0	2	0	0	有抑郁	Frequently
2	2	2	2	2	1	辽宁	1	1	1	2	0	0	有抑郁	Frequently
2	3	0	3	5	1	江苏	1	1	1	2	0	0	无抑郁	Frequently
2	3	2	3	6	3	北京	1	1	0	2	0	0	无抑郁	Frequently
2	3	0	2	5	1	广东	1	1	1	2	0	0	无抑郁	Frequently
2	2	2	2	2	2	湖北	0	0	1	2	0	1	无抑郁	Frequently
2	4	2	2	1	1	上海	1	1	1	0	0	0	有抑郁	Frequently
3	3	0	1	-3	1	江西	1	1	1	1	0	0	有抑郁	Frequently
2	3	2	2	8	1	北京	1	1	0	2	0	0	无抑郁	Frequently
2	3	2	2	6	1	北京	1	1	1	2	0	0	无抑郁	Frequently
2	3	2	3	4	2	北京	1	1	1	2	0	0	无抑郁	Frequently
2	2	2	3	6	2	河北	1	1	1	2	1	1	有抑郁	Frequently
2	3	0	1	-3	1	浙江	1	1	1	1	0	0	无抑郁	Frequently
2	3	2	2	5	2	辽宁	1	1	1	2	1	1	有抑郁	Frequently
3	3	0	2	6	1	广东	1	1	0	2	0	0	无抑郁	Frequently
2	3	0	1	-3	1	广东	1	1	1	1	0	0	无抑郁	Frequently
2	3	0	1	-3	0	广东	1	1	0	1	0	0	有抑郁	Frequently
2	3	2	3	3	1	浙江	1	1	1	2	0	0	无抑郁	Frequently
2	3	0	2	4	1	江苏	1	1	0	2	0	0	无抑郁	Frequently
2	3	0	1	-3	1	广西	1	1	1	1	0	0	无抑郁	Frequently
2	4	2	3	3	2	北京	1	1	1	2	0	0	无抑郁	Frequently
2	3	2	3	3	2	浙江	1	1	1	2	0	0	无抑郁	Frequently
2	4	2	3	3	2	浙江	1	1	0	2	0	0	无抑郁	Frequently
2	3	0	1	-3	1	辽宁	1	1	1	1	1	1	有抑郁	Frequently
2	3	2	2	3	2	山西	1	1	1	2	0	0	无抑郁	Frequently
2	2	2	3	6	2	江苏	1	1	1	2	0	0	有抑郁	Frequently
2	3	0	2	5	1	江西	1	1	0	2	0	0	有抑郁	Frequently
2	3	2	3	3	1	辽宁	1	1	0	2	0	0	有抑郁	Frequently
2	3	2	2	4	2	上海	1	1	1	2	0	0	无抑郁	Frequently
2	3	0	3	4	1	广东	1	1	1	2	1	1	有抑郁	Frequently
2	3	0	4	-3	4	上海	1	1	0	1	0	0	无抑郁	Frequently
3	3	2	2	4	1	内蒙	1	1	0	2	0	1	无抑郁	Frequently
2	2	2	3	3	3	河南	1	1	1	2	1	1	有抑郁	Frequently
2	2	2	3	6	3	江苏	1	1	1	2	0	0	无抑郁	Frequently
2	3	0	1	-3	0	广东	1	1	1	1	0	0	有抑郁	Frequently
2	4	0	2	5	1	上海	1	1	1	2	0	0	无抑郁	Frequently
2	3	0	3	5	1	广东	1	1	1	2	0	0	有抑郁	Frequently
2	3	0	2	1	1	山西	1	1	0	0	0	0	有抑郁	Frequently
2	3	2	2	5	2	山西	1	1	1	2	1	1	有抑郁	Frequently
2	3	2	3	4	3	浙江	1	1	1	2	0	0	无抑郁	Frequently
2	3	2	3	2	1	河北	1	1	1	2	0	0	无抑郁	Frequently
2	3	0	3	4	2	上海	1	1	0	2	0	0	无抑郁	Frequently
2	2	0	2	6	1	广东	1	1	1	2	0	0	有抑郁	Frequently
2	4	2	2	5	3	山东	1	1	1	2	1	1	有抑郁	Frequently
2	2	2	4	-3	4	山东	1	1	1	1	0	1	无抑郁	Frequently
2	3	0	3	5	1	黑龙	1	1	1	2	0	0	无抑郁	Frequently
2	2	2	2	6	3	山西	1	1	0	2	1	1	有抑郁	Frequently
2	3	0	3	8	1	吉林	1	1	0	2	0	0	有抑郁	Frequently
2	3	2	3	5	1	内蒙	1	1	1	2	1	1	有抑郁	Frequently
3	2	0	1	-3	0	山西	1	1	1	1	0	1	无抑郁	Frequently
2	4	0	1	-3	1	浙江	1	1	1	1	0	0	有抑郁	Frequently
2	2	2	3	8	4	浙江	1	1	0	2	0	0	有抑郁	Frequently
2	4	2	2	5	3	上海	1	1	1	2	0	0	无抑郁	Frequently
2	3	2	2	5	2	广东	1	1	1	2	1	1	有抑郁	Frequently
3	3	2	3	8	2	浙江	1	1	0	2	1	1	有抑郁	Frequently
2	4	2	3	5	2	上海	1	1	1	2	0	0	无抑郁	Frequently
3	3	0	3	5	1	江苏	1	1	1	2	0	0	无抑郁	Frequently
3	3	0	3	5	1	山西	1	1	0	2	0	0	无抑郁	Frequently
2	2	0	2	2	3	福建	1	1	1	2	0	0	无抑郁	Frequently
2	3	2	2	1	2	吉林	1	1	0	0	1	1	有抑郁	Frequently
3	2	2	3	7	2	福建	1	1	1	2	0	0	无抑郁	Frequently
2	3	2	2	5	3	山东	1	1	1	2	0	0	无抑郁	Frequently
2	3	2	2	2	2	山东	1	1	1	2	0	0	无抑郁	Frequently
2	3	2	3	5	3	陕西	1	1	1	2	0	0	无抑郁	Frequently
2	2	2	3	6	1	江苏	1	1	1	2	0	0	有抑郁	Frequently
2	3	0	2	3	1	山东	1	1	0	2	0	0	有抑郁	Frequently
2	3	2	2	1	2	河北	1	1	0	0	1	1	有抑郁	Frequently
2	4	2	2	4	2	江苏	1	1	0	2	1	1	有抑郁	Frequently
3	1	0	2	6	3	贵州	1	1	1	2	1	1	有抑郁	Frequently
2	3	2	3	6	3	安徽	1	1	0	2	0	0	有抑郁	Frequently
2	3	0	3	6	1	安徽	1	1	0	2	0	0	无抑郁	Frequently
2	3	2	2	2	2	山东	1	1	1	2	0	0	无抑郁	Frequently
3	2	2	3	5	3	湖南	1	1	0	2	0	0	无抑郁	Frequently
2	3	2	2	2	2	山东	1	1	1	2	0	0	无抑郁	Frequently
2	3	0	3	5	1	广东	1	1	1	2	0	0	有抑郁	Frequently
2	4	0	3	3	2	宁夏	1	1	1	2	0	0	无抑郁	Frequently
2	3	2	3	8	2	河南	1	1	1	2	0	0	无抑郁	Frequently
2	2	2	3	5	2	山东	1	1	1	2	0	0	无抑郁	Frequently
2	3	2	2	6	2	四川	1	1	0	2	0	0	有抑郁	Frequently
2	3	0	2	6	1	浙江	1	1	0	2	0	0	有抑郁	Frequently
2	3	2	3	8	2	陕西	1	1	0	2	0	0	无抑郁	Frequently
3	2	0	3	7	0	河南	1	1	0	2	0	0	无抑郁	Frequently
2	3	0	3	8	1	河南	1	1	0	2	0	0	有抑郁	Frequently
2	4	0	2	8	1	浙江	1	1	1	2	0	0	有抑郁	Frequently
2	4	0	1	-3	1	山东	1	1	1	1	0	0	无抑郁	Frequently
2	3	0	2	5	1	湖北	0	0	0	2	0	0	无抑郁	Frequently
2	2	2	2	6	3	山西	1	1	1	2	0	0	有抑郁	Frequently
3	3	2	4	-3	1	广东	1	1	1	1	0	0	无抑郁	Frequently
2	3	0	2	4	1	湖北	0	0	0	2	0	0	有抑郁	Frequently
2	3	0	1	-3	1	重庆	1	1	0	1	0	0	有抑郁	Frequently
2	3	2	3	8	1	北京	1	1	1	2	0	0	无抑郁	Frequently
2	2	2	2	2	2	山东	1	1	0	2	0	0	有抑郁	Frequently
2	2	0	4	-3	4	黑龙	1	1	1	1	0	0	无抑郁	Frequently
2	3	0	2	5	1	安徽	1	1	1	2	0	0	有抑郁	Frequently
2	3	2	2	6	1	辽宁	1	1	0	2	0	0	无抑郁	Frequently
3	3	0	1	-3	1	江苏	1	1	0	1	0	0	无抑郁	Frequently
2	2	2	3	2	2	山西	1	1	1	2	0	0	有抑郁	Frequently
2	4	0	1	-3	1	湖北	0	0	1	1	0	0	无抑郁	Frequently
2	3	0	3	3	1	江苏	1	1	0	2	0	0	无抑郁	Frequently
2	3	0	1	-3	0	黑龙	1	1	1	1	0	0	有抑郁	Frequently
2	3	2	3	8	3	河北	1	1	0	2	1	1	有抑郁	Frequently
3	3	0	1	-3	0	广东	1	1	1	1	0	0	有抑郁	Frequently
3	1	2	3	8	4	山东	1	1	1	2	0	0	无抑郁	Frequently
2	3	2	2	5	2	河北	1	1	0	2	1	1	有抑郁	Frequently
2	4	2	3	8	1	上海	1	1	1	2	0	0	有抑郁	Frequently
2	4	2	2	3	1	辽宁	1	1	1	2	0	0	有抑郁	Frequently
3	3	0	2	5	1	江苏	1	1	0	2	0	0	无抑郁	Frequently
3	3	0	1	-3	1	浙江	1	1	1	1	0	0	无抑郁	Frequently
2	3	2	2	5	2	河南	1	1	1	2	1	1	有抑郁	Frequently
2	3	0	2	5	1	内蒙	1	1	1	2	0	0	无抑郁	Frequently
3	2	2	2	6	1	山西	1	1	1	2	0	0	有抑郁	Frequently
3	3	0	2	5	1	广东	1	1	1	2	0	0	有抑郁	Frequently
3	3	0	3	8	1	湖北	0	0	1	2	1	1	有抑郁	Frequently
2	2	2	3	2	3	湖北	0	0	1	2	0	1	无抑郁	Frequently
2	3	2	2	3	2	江苏	1	1	1	2	1	1	有抑郁	Frequently
2	2	2	4	-3	4	北京	1	1	1	1	0	0	有抑郁	Frequently
2	2	2	3	6	2	广东	1	1	1	2	0	0	有抑郁	Frequently
2	2	0	2	1	0	四川	1	1	0	0	0	0	有抑郁	Frequently
2	2	0	2	2	2	吉林	1	1	1	2	1	1	有抑郁	Frequently
2	3	2	3	6	3	湖南	1	1	1	2	0	0	无抑郁	Frequently
2	3	0	3	8	1	浙江	1	1	1	2	0	0	有抑郁	Frequently
2	3	2	3	2	2	山西	1	1	1	2	1	1	有抑郁	Frequently
2	3	2	3	8	2	甘肃	1	1	1	2	0	0	有抑郁	Frequently
2	4	2	2	5	2	上海	1	1	1	2	1	1	有抑郁	Frequently
3	3	0	3	8	1	河南	1	1	1	2	0	0	无抑郁	Frequently
2	3	0	3	6	1	山西	1	1	0	2	0	1	无抑郁	Frequently
2	3	2	3	3	2	河北	1	1	1	2	0	0	有抑郁	Frequently
2	3	0	3	6	3	北京	1	1	1	2	0	0	无抑郁	Frequently
2	4	0	2	6	1	北京	1	1	1	2	0	0	无抑郁	Frequently
2	2	2	3	6	2	浙江	1	1	1	2	1	1	有抑郁	Frequently
2	2	2	2	1	2	北京	1	1	0	0	0	0	无抑郁	Frequently
2	4	2	2	7	2	北京	1	1	0	2	0	0	有抑郁	Frequently
2	4	2	2	1	2	四川	1	1	0	0	0	0	有抑郁	Frequently
3	4	0	1	-3	1	山东	1	1	1	1	0	0	无抑郁	Frequently
3	3	0	1	-3	1	河南	1	1	0	1	0	0	有抑郁	Frequently
2	2	2	2	6	2	浙江	1	1	1	2	0	0	有抑郁	Frequently
2	2	2	2	6	2	北京	1	1	1	2	0	0	有抑郁	Frequently
2	2	2	2	6	2	广东	1	1	0	2	0	1	无抑郁	Frequently
2	3	0	3	3	1	上海	1	1	1	2	1	1	有抑郁	Frequently
3	3	0	1	-3	1	四川	1	1	1	1	0	0	无抑郁	Frequently
2	2	2	2	8	2	黑龙	1	1	1	2	0	0	无抑郁	Frequently
2	2	0	3	5	0	江西	1	1	1	2	0	0	无抑郁	Frequently
3	2	2	3	6	2	天津	1	1	1	2	0	0	无抑郁	Frequently
2	4	0	1	-3	1	河南	1	1	1	1	0	0	无抑郁	Frequently
3	2	2	3	2	2	四川	1	1	0	2	1	1	有抑郁	Frequently
3	3	0	4	-3	1	广东	1	1	1	1	1	1	有抑郁	Frequently
2	3	0	2	8	2	湖北	0	0	1	2	0	0	无抑郁	Frequently
2	2	2	3	6	2	江西	1	1	0	2	0	1	无抑郁	Frequently
2	2	2	3	7	2	山西	1	1	0	2	0	0	有抑郁	Frequently
2	3	2	2	4	1	浙江	1	1	0	2	0	0	有抑郁	Frequently
2	3	0	3	8	1	北京	1	1	1	2	0	0	有抑郁	Frequently
2	3	2	2	4	1	河北	1	1	1	2	0	0	无抑郁	Frequently
3	2	2	3	6	2	湖南	1	1	1	2	0	0	无抑郁	Frequently
2	3	0	2	4	2	上海	1	1	0	2	0	0	无抑郁	Frequently
2	3	2	3	6	2	江苏	1	1	1	2	1	1	有抑郁	Frequently
3	3	2	3	5	1	贵州	1	1	0	2	0	0	无抑郁	Frequently
2	3	0	1	-3	1	山西	1	1	1	1	0	0	无抑郁	Frequently
2	3	2	3	1	1	吉林	1	1	1	0	0	0	无抑郁	Frequently
2	3	0	2	4	2	浙江	1	1	1	2	0	0	有抑郁	Frequently
2	3	2	4	-3	3	河南	1	1	1	1	1	1	有抑郁	Frequently
3	2	0	1	-3	1	湖南	1	1	1	1	0	0	无抑郁	Frequently
3	4	0	1	-3	1	山东	1	1	0	1	0	0	有抑郁	Frequently
2	2	2	2	4	1	河北	1	1	1	2	1	1	有抑郁	Frequently
2	3	0	2	4	1	广东	1	1	1	2	0	0	有抑郁	Frequently
2	3	2	2	5	2	上海	1	1	1	2	1	1	有抑郁	Frequently
3	3	0	1	-3	0	山西	1	1	1	1	0	0	无抑郁	Frequently
2	3	2	2	2	2	山东	1	1	1	2	0	0	无抑郁	Frequently
2	3	2	2	2	2	山东	1	1	1	2	0	0	无抑郁	Frequently
3	1	2	3	2	1	陕西	1	1	1	2	0	0	无抑郁	Frequently
2	2	2	3	6	3	山东	1	1	1	2	0	0	无抑郁	Frequently
2	3	2	4	-3	3	黑龙	1	1	1	1	0	0	有抑郁	Frequently
2	1	0	3	4	1	江苏	1	1	1	2	1	1	有抑郁	Frequently
2	3	0	1	-3	0	江西	1	1	1	1	0	0	有抑郁	Frequently
2	3	2	4	-3	3	山西	1	1	1	1	0	0	无抑郁	Frequently
2	3	2	2	3	2	山东	1	1	1	2	1	1	有抑郁	Frequently
3	1	2	3	8	4	河北	1	1	1	2	1	1	有抑郁	Frequently
2	4	2	3	5	3	上海	1	1	1	2	0	0	无抑郁	Frequently
2	3	2	3	3	2	北京	1	1	1	2	0	0	无抑郁	Frequently
2	3	2	3	6	2	江苏	1	1	1	2	1	1	有抑郁	Frequently
2	1	0	2	3	1	黑龙	1	1	0	2	0	1	无抑郁	Frequently
3	4	0	1	-3	1	湖北	0	0	1	1	0	0	无抑郁	Frequently
2	3	2	2	6	3	宁夏	1	1	0	2	0	0	有抑郁	Frequently
3	3	0	3	5	2	河北	1	1	1	2	0	0	无抑郁	Frequently
2	3	2	2	3	1	北京	1	1	1	2	0	0	有抑郁	Frequently
3	3	0	1	-3	1	河南	1	1	1	1	0	0	无抑郁	Frequently
3	1	2	3	7	2	四川	1	1	1	2	0	0	有抑郁	Frequently
2	1	2	3	2	2	山西	1	1	1	2	0	0	有抑郁	Frequently
2	3	2	2	6	2	浙江	1	1	1	2	0	0	无抑郁	Frequently
3	3	0	3	6	1	河北	1	1	1	2	0	0	无抑郁	Frequently
3	1	2	3	8	3	河南	1	1	1	2	0	0	无抑郁	Frequently
2	3	0	3	8	1	甘肃	1	1	1	2	0	0	无抑郁	Frequently
2	3	2	2	2	2	山东	1	1	1	2	0	0	无抑郁	Frequently
2	3	2	3	6	1	天津	1	1	1	2	0	0	无抑郁	Frequently
3	3	0	1	-3	0	湖北	0	0	0	1	0	1	无抑郁	Frequently
3	2	0	1	-3	0	黑龙	1	1	1	1	0	0	无抑郁	Frequently
2	3	0	1	-3	1	江西	1	1	1	1	0	0	有抑郁	Frequently
2	3	0	3	3	1	安徽	1	1	1	2	0	0	无抑郁	Frequently
3	3	0	2	3	1	山西	1	1	1	2	0	0	有抑郁	Frequently
2	2	2	2	3	1	山东	1	1	0	2	0	0	有抑郁	Frequently
2	1	2	3	8	2	河北	1	1	0	2	0	0	无抑郁	Frequently
2	3	0	2	5	1	山西	1	1	0	2	0	0	无抑郁	Frequently
2	3	2	2	3	1	山东	1	1	0	2	1	1	有抑郁	Frequently
2	2	2	2	6	3	河北	1	1	1	2	1	1	有抑郁	Frequently
2	3	2	2	4	3	天津	1	1	1	2	0	0	无抑郁	Frequently
3	3	2	3	6	3	河南	1	1	1	2	0	0	无抑郁	Frequently
3	3	0	3	6	1	山东	1	1	0	2	1	1	有抑郁	Frequently
2	3	0	1	-3	1	重庆	1	1	1	1	0	0	无抑郁	Frequently
2	2	2	4	-3	1	北京	1	1	1	1	1	1	有抑郁	Frequently
2	3	0	1	-3	1	贵州	1	1	0	1	0	0	有抑郁	Frequently
2	3	0	2	5	2	辽宁	1	1	1	2	0	0	无抑郁	Frequently
2	3	2	3	1	1	海南	1	1	1	0	0	0	无抑郁	Frequently
2	2	2	3	6	3	吉林	1	1	0	2	1	1	有抑郁	Frequently
2	3	2	2	4	3	黑龙	1	1	0	2	0	0	有抑郁	Frequently
3	2	2	3	6	2	河北	1	1	1	2	0	1	无抑郁	Frequently
2	3	2	2	3	2	浙江	1	1	1	2	0	0	无抑郁	Frequently
2	2	2	3	6	2	辽宁	1	1	0	2	1	1	有抑郁	Frequently
2	3	0	1	-3	1	上海	1	1	0	1	1	1	有抑郁	Frequently
2	3	2	2	3	2	四川	1	1	1	2	0	1	无抑郁	Frequently
2	2	2	2	5	3	山东	1	1	1	2	0	0	无抑郁	Frequently
2	2	2	4	-3	4	上海	1	1	0	1	0	0	有抑郁	Frequently
2	3	0	2	8	1	广东	1	1	1	2	0	0	有抑郁	Frequently
2	3	2	3	3	3	黑龙	1	1	1	2	1	1	有抑郁	Frequently
2	3	2	2	4	1	山西	1	1	1	2	0	0	无抑郁	Frequently
2	4	2	2	1	4	宁夏	1	1	1	0	0	0	有抑郁	Frequently
2	3	2	2	2	2	陕西	1	1	1	2	1	1	有抑郁	Frequently
2	3	2	2	8	1	江苏	1	1	1	2	0	0	有抑郁	Frequently
3	4	0	1	-3	1	海南	1	1	1	1	0	0	无抑郁	Frequently
2	2	2	2	2	4	河南	1	1	1	2	0	0	无抑郁	Frequently
2	3	2	3	6	3	安徽	1	1	1	2	0	0	无抑郁	Frequently
2	2	2	2	2	1	广东	1	1	0	2	0	0	有抑郁	Frequently
2	3	0	1	-3	1	山西	1	1	0	1	0	0	无抑郁	Frequently
3	3	2	2	8	2	浙江	1	1	0	2	1	1	有抑郁	Frequently
3	4	0	1	-3	1	河南	1	1	1	1	1	1	有抑郁	Frequently
2	3	2	2	1	3	山东	1	1	1	0	1	1	有抑郁	Frequently
2	2	2	1	-3	1	上海	1	1	0	1	0	0	无抑郁	Frequently
2	3	2	3	6	1	江西	1	1	1	2	0	0	有抑郁	Frequently
2	3	2	2	2	2	山东	1	1	1	2	0	0	无抑郁	Frequently
2	2	2	3	6	2	吉林	1	1	0	2	1	1	有抑郁	Frequently
2	3	2	3	3	2	山西	1	1	1	2	0	0	无抑郁	Frequently
2	2	2	2	6	2	山东	1	1	1	2	1	1	有抑郁	Frequently
3	2	0	1	-3	0	江西	1	1	0	1	0	0	无抑郁	Frequently
2	3	2	3	6	1	北京	1	1	1	2	1	1	有抑郁	Frequently
3	3	0	2	8	1	浙江	1	1	0	2	0	0	无抑郁	Frequently
2	3	2	2	4	2	山西	1	1	1	2	0	0	无抑郁	Frequently
3	3	0	2	1	1	福建	1	1	1	0	0	0	有抑郁	Frequently
3	3	2	3	6	2	山西	1	1	0	2	1	1	有抑郁	Frequently
2	3	2	2	5	1	江苏	1	1	0	2	0	0	有抑郁	Frequently
3	1	2	3	7	1	广东	1	1	0	2	0	0	有抑郁	Frequently
2	3	2	3	4	3	山东	1	1	1	2	0	0	无抑郁	Frequently
3	3	0	1	-3	0	甘肃	1	1	1	1	0	0	有抑郁	Frequently
3	2	0	1	-3	0	河南	1	1	1	1	0	0	有抑郁	Frequently
3	3	2	3	8	2	广东	1	1	1	2	0	0	无抑郁	Frequently
3	1	2	3	7	2	山西	1	1	1	2	0	0	无抑郁	Frequently
2	3	2	2	4	2	山西	1	1	1	2	0	0	有抑郁	Frequently
3	3	0	1	-3	0	重庆	1	1	1	1	0	0	无抑郁	Frequently
3	3	0	3	5	1	湖南	1	1	0	2	1	1	有抑郁	Frequently
2	3	2	2	4	3	北京	1	1	1	2	0	0	有抑郁	Frequently
2	3	0	1	-3	1	天津	1	1	0	1	1	1	有抑郁	Frequently
2	3	2	2	2	2	山东	1	1	0	2	0	0	有抑郁	Frequently
2	4	0	3	8	1	新疆	1	1	0	2	0	0	无抑郁	Frequently
2	3	2	2	4	2	甘肃	1	1	1	2	0	0	无抑郁	Frequently
2	4	0	1	-3	1	北京	1	1	1	1	0	0	无抑郁	Frequently
2	3	0	2	6	1	广东	1	1	0	2	0	0	有抑郁	Frequently
3	3	0	2	5	1	河南	1	1	0	2	0	0	无抑郁	Frequently
2	3	2	2	6	2	福建	1	1	1	2	0	0	无抑郁	Frequently
3	2	0	3	4	1	浙江	1	1	0	2	0	0	有抑郁	Frequently
2	3	0	1	-3	0	浙江	1	1	0	1	0	0	无抑郁	Frequently
2	3	2	3	3	2	河南	1	1	1	2	0	0	无抑郁	Frequently
2	2	2	2	6	2	山东	1	1	0	2	0	0	无抑郁	Frequently
2	3	0	1	-3	1	广东	1	1	0	1	0	0	无抑郁	Frequently
3	3	0	3	5	1	河南	1	1	0	2	0	0	有抑郁	Frequently
2	3	0	1	-3	1	福建	1	1	1	1	0	0	无抑郁	Frequently
2	3	2	2	1	1	福建	1	1	0	0	0	0	无抑郁	Frequently
2	3	2	3	2	2	辽宁	1	1	1	2	1	1	有抑郁	Frequently
2	3	2	3	3	2	湖北	0	0	1	2	0	0	无抑郁	Frequently
2	2	0	3	4	2	河南	1	1	1	2	0	0	有抑郁	Frequently
2	4	2	2	3	2	河南	1	1	0	2	0	0	无抑郁	Frequently
2	3	2	2	4	3	天津	1	1	1	2	0	1	无抑郁	Frequently
2	3	2	2	4	3	黑龙	1	1	1	2	0	0	无抑郁	Frequently
2	3	2	3	3	3	上海	1	1	0	2	1	1	有抑郁	Frequently
2	2	0	2	3	1	河南	1	1	0	2	1	1	有抑郁	Frequently
2	3	2	4	-3	3	内蒙	1	1	1	1	0	0	有抑郁	Frequently
3	3	0	3	5	1	浙江	1	1	1	2	0	0	无抑郁	Frequently
2	3	0	2	1	1	浙江	1	1	0	0	0	0	无抑郁	Frequently
2	3	2	4	-3	4	新疆	1	1	0	1	0	0	无抑郁	Frequently
2	2	2	2	2	3	黑龙	1	1	1	2	1	1	有抑郁	Frequently
2	2	2	4	-3	4	广东	1	1	0	1	0	0	无抑郁	Frequently
2	1	2	3	8	3	浙江	1	1	1	2	1	1	有抑郁	Frequently
2	3	2	2	5	3	北京	1	1	1	2	0	0	有抑郁	Frequently
2	3	2	4	-3	4	吉林	1	1	1	1	0	0	有抑郁	Frequently
2	2	2	3	4	2	河北	1	1	0	2	0	0	有抑郁	Frequently
3	3	0	1	-3	1	广东	1	1	1	1	0	0	有抑郁	Frequently
2	3	0	1	-3	1	内蒙	1	1	0	1	0	0	无抑郁	Frequently
2	3	2	2	5	2	山东	1	1	1	2	0	0	无抑郁	Frequently
2	3	2	2	4	2	福建	1	1	1	2	0	0	有抑郁	Frequently
3	1	2	2	7	2	内蒙	1	1	0	2	0	0	无抑郁	Frequently
2	2	2	3	6	3	江西	1	1	1	2	0	0	无抑郁	Frequently
3	1	2	3	7	2	山西	1	1	1	2	0	1	无抑郁	Frequently
2	3	2	3	6	2	辽宁	1	1	1	2	0	0	无抑郁	Frequently
2	2	2	3	6	2	山西	1	1	1	2	0	0	有抑郁	Frequently
2	3	2	3	7	2	河北	1	1	1	2	1	1	有抑郁	Frequently
2	3	2	3	4	2	河北	1	1	1	2	0	1	无抑郁	Frequently
2	4	2	2	1	4	山东	1	1	0	0	0	0	无抑郁	Frequently
2	3	2	2	6	2	黑龙	1	1	1	2	0	0	无抑郁	Frequently
2	4	2	3	5	3	上海	1	1	0	2	0	0	有抑郁	Frequently
2	1	2	2	6	3	河南	1	1	0	2	0	0	有抑郁	Frequently
3	1	0	2	6	1	山西	1	1	1	2	0	0	有抑郁	Frequently
2	1	2	2	6	1	广西	1	1	0	2	1	1	有抑郁	Frequently
3	3	0	2	6	1	广东	1	1	0	2	0	0	有抑郁	Frequently
2	3	0	2	8	1	上海	1	1	1	2	0	0	有抑郁	Frequently
2	3	2	3	6	1	山东	1	1	1	2	0	0	无抑郁	Frequently
3	3	0	1	-3	0	河南	1	1	0	1	0	0	有抑郁	Frequently
2	4	0	2	5	1	湖北	0	0	0	2	0	0	无抑郁	Frequently
2	3	2	3	6	2	黑龙	1	1	1	2	0	0	无抑郁	Frequently
3	3	2	3	6	2	河南	1	1	0	2	1	1	有抑郁	Frequently
2	3	0	2	1	1	重庆	1	1	0	0	0	0	有抑郁	Frequently
2	4	0	1	-3	1	山西	1	1	1	1	0	0	无抑郁	Frequently
2	3	0	3	4	1	广东	1	1	1	2	0	0	无抑郁	Frequently
3	3	0	3	5	1	湖北	0	0	1	2	0	0	有抑郁	Frequently
3	3	0	2	2	2	山东	1	1	1	2	0	0	无抑郁	Frequently
2	2	2	3	6	2	山西	1	1	1	2	0	0	无抑郁	Frequently
2	3	2	2	6	2	辽宁	1	1	0	2	0	0	无抑郁	Frequently
3	2	2	3	6	1	山东	1	1	1	2	1	1	有抑郁	Frequently
2	3	0	2	4	1	浙江	1	1	0	2	0	0	有抑郁	Frequently
2	3	0	1	-3	1	浙江	1	1	1	1	0	0	无抑郁	Frequently
3	1	2	3	7	2	江苏	1	1	0	2	0	0	有抑郁	Frequently
3	3	2	2	4	2	山西	1	1	1	2	0	1	无抑郁	Frequently
2	3	2	2	2	2	山东	1	1	1	2	0	0	无抑郁	Frequently
2	3	0	2	8	1	广东	1	1	1	2	0	0	无抑郁	Frequently
2	3	0	2	6	1	广东	1	1	1	2	0	0	无抑郁	Frequently
2	3	0	3	6	1	河南	1	1	1	2	0	0	有抑郁	Frequently
2	3	2	2	8	2	甘肃	1	1	0	2	1	1	有抑郁	Frequently
2	4	0	3	5	1	河南	1	1	0	2	1	1	有抑郁	Frequently
3	1	2	2	8	3	山西	1	1	1	2	1	1	有抑郁	Frequently
3	1	2	3	8	2	山西	1	1	0	2	0	0	有抑郁	Frequently
3	3	0	3	6	1	河南	1	1	1	2	0	0	无抑郁	Frequently
2	3	0	1	-3	1	甘肃	1	1	1	1	0	0	无抑郁	Frequently
2	3	2	2	4	1	天津	1	1	1	2	0	0	无抑郁	Frequently
2	4	0	2	5	2	江西	1	1	1	2	0	0	无抑郁	Frequently
3	3	0	1	-3	1	四川	1	1	0	1	0	1	无抑郁	Frequently
2	2	2	3	6	4	河北	1	1	0	2	1	1	有抑郁	Frequently
2	4	0	1	-3	1	山西	1	1	1	1	0	0	无抑郁	Frequently
2	2	0	2	3	1	河北	1	1	1	2	1	1	有抑郁	Frequently
2	3	2	2	3	1	河南	1	1	1	2	1	1	有抑郁	Frequently
3	2	2	2	4	1	广西	1	1	1	2	0	0	无抑郁	Frequently
3	3	0	3	4	1	河北	1	1	0	2	0	0	无抑郁	Frequently
3	3	2	3	6	2	湖北	0	0	0	2	0	1	无抑郁	Frequently
2	2	2	4	-3	3	河北	1	1	1	1	0	0	无抑郁	Frequently
2	2	2	3	8	1	四川	1	1	1	2	0	0	无抑郁	Frequently
2	3	2	3	4	2	河北	1	1	1	2	0	1	无抑郁	Frequently
2	4	0	1	-3	1	山东	1	1	1	1	0	0	无抑郁	Frequently
3	1	2	3	7	3	江西	1	1	1	2	0	0	无抑郁	Frequently
3	3	0	1	-3	1	江苏	1	1	1	1	0	0	有抑郁	Frequently
3	4	0	1	-3	1	河南	1	1	0	1	0	0	无抑郁	Frequently
2	3	2	3	3	1	山西	1	1	1	2	0	0	无抑郁	Frequently
2	2	2	3	2	2	天津	1	1	1	2	1	1	有抑郁	Frequently
2	2	2	2	8	2	辽宁	1	1	1	2	1	1	有抑郁	Frequently
2	3	2	2	4	1	安徽	1	1	1	2	0	0	无抑郁	Frequently
2	3	0	1	-3	1	四川	1	1	1	1	0	1	无抑郁	Frequently
2	3	2	2	2	2	山东	1	1	1	2	0	0	无抑郁	Frequently
2	3	2	2	8	2	上海	1	1	1	2	0	0	有抑郁	Frequently
2	3	2	2	2	2	北京	1	1	1	2	1	1	有抑郁	Frequently
2	4	0	2	5	1	上海	1	1	1	2	0	0	无抑郁	Frequently
2	2	2	3	6	3	四川	1	1	1	2	0	0	无抑郁	Frequently
2	4	2	3	5	4	上海	1	1	0	2	0	0	有抑郁	Frequently
2	4	0	3	3	2	河南	1	1	1	2	1	1	有抑郁	Frequently
2	3	2	2	2	2	山东	1	1	1	2	0	0	无抑郁	Frequently
2	3	2	2	5	4	江西	1	1	0	2	0	0	无抑郁	Frequently
2	3	0	2	2	1	湖北	0	0	1	2	0	1	无抑郁	Frequently
2	3	2	3	5	3	河北	1	1	1	2	0	0	无抑郁	Frequently
3	3	0	1	-3	1	浙江	1	1	0	1	0	0	有抑郁	Frequently
2	2	2	3	6	2	山东	1	1	0	2	1	1	有抑郁	Frequently
2	3	0	1	-3	0	山东	1	1	1	1	0	0	无抑郁	Frequently
2	3	0	2	5	3	广东	1	1	0	2	0	0	有抑郁	Frequently
2	3	2	2	3	2	山西	1	1	1	2	0	0	有抑郁	Frequently
2	3	2	3	6	3	山东	1	1	1	2	0	0	无抑郁	Frequently
3	3	2	3	6	1	江西	1	1	0	2	0	0	无抑郁	Frequently
2	3	2	2	4	2	河北	1	1	1	2	1	1	有抑郁	Frequently
2	3	2	2	2	1	山东	1	1	1	2	0	0	无抑郁	Frequently
2	3	2	3	5	1	上海	1	1	0	2	0	0	有抑郁	Frequently
3	3	0	3	6	1	河南	1	1	1	2	0	0	有抑郁	Frequently
2	3	2	2	6	2	河北	1	1	0	2	0	0	无抑郁	Frequently
2	2	2	2	6	3	黑龙	1	1	0	2	0	0	无抑郁	Frequently
2	3	2	2	6	2	天津	1	1	1	2	0	0	无抑郁	Frequently
2	2	2	3	2	2	山西	1	1	1	2	0	1	无抑郁	Frequently
3	2	2	2	6	2	山东	1	1	1	2	1	1	有抑郁	Frequently
2	4	0	1	-3	1	上海	1	1	1	1	0	0	无抑郁	Frequently
2	3	0	2	6	1	广东	1	1	0	2	1	1	有抑郁	Frequently
2	3	2	3	5	1	北京	1	1	1	2	0	0	有抑郁	Frequently
3	3	2	3	4	2	北京	1	1	0	2	0	0	有抑郁	Frequently
2	3	2	3	3	1	河北	1	1	0	2	1	1	有抑郁	Frequently
2	1	2	2	2	2	山西	1	1	1	2	0	1	无抑郁	Frequently
2	3	0	1	-3	1	黑龙	1	1	1	1	0	0	无抑郁	Frequently
3	3	2	3	4	1	山西	1	1	1	2	0	0	无抑郁	Frequently
3	3	0	1	-3	0	山西	1	1	1	1	0	0	无抑郁	Frequently
2	3	2	2	3	1	江苏	1	1	1	2	0	0	无抑郁	Frequently
2	1	0	3	6	1	河南	1	1	1	2	0	0	有抑郁	Frequently
2	3	2	3	2	1	广西	1	1	1	2	0	0	有抑郁	Frequently
2	3	0	3	5	1	山西	1	1	1	2	0	0	无抑郁	Frequently
2	2	2	3	3	3	山西	1	1	0	2	0	0	有抑郁	Frequently
2	2	2	2	2	3	山东	1	1	1	2	0	0	无抑郁	Frequently
2	2	2	3	6	1	江苏	1	1	1	2	0	1	无抑郁	Frequently
2	2	0	1	-3	0	四川	1	1	1	1	0	0	无抑郁	Frequently
2	3	0	3	4	1	湖南	1	1	0	2	1	1	有抑郁	Frequently
2	3	2	2	2	2	上海	1	1	1	2	1	1	有抑郁	Frequently
2	3	2	3	2	3	山西	1	1	0	2	0	0	无抑郁	Frequently
2	3	0	3	6	2	广东	1	1	0	2	0	0	有抑郁	Frequently
2	3	2	2	4	2	河北	1	1	1	2	1	1	有抑郁	Frequently
2	3	2	2	3	2	北京	1	1	1	2	0	0	无抑郁	Frequently
2	3	0	1	-3	1	上海	1	1	1	1	0	0	无抑郁	Frequently
2	3	2	3	3	3	重庆	1	1	1	2	0	0	无抑郁	Frequently
2	4	0	1	-3	1	山东	1	1	1	1	0	0	无抑郁	Frequently
2	4	0	3	5	1	安徽	1	1	1	2	0	0	无抑郁	Frequently
2	2	2	2	6	2	江苏	1	1	1	2	1	1	有抑郁	Frequently
2	3	2	2	3	1	上海	1	1	1	2	0	0	无抑郁	Frequently
2	1	2	2	5	3	黑龙	1	1	1	2	1	1	有抑郁	Frequently
3	3	0	3	6	1	重庆	1	1	0	2	1	1	有抑郁	Frequently
2	3	0	3	5	1	广西	1	1	0	2	0	1	无抑郁	Frequently
2	3	2	3	6	2	天津	1	1	0	2	0	0	有抑郁	Frequently
2	2	2	3	6	3	河北	1	1	1	2	0	1	无抑郁	Frequently
3	4	0	1	-3	1	山东	1	1	1	1	0	0	无抑郁	Frequently
2	4	0	2	3	1	湖北	0	0	1	2	0	0	无抑郁	Frequently
2	3	0	1	-3	0	湖南	1	1	0	1	0	0	无抑郁	Frequently
3	3	2	3	2	2	广东	1	1	1	2	0	0	无抑郁	Frequently
2	3	0	3	4	1	广东	1	1	0	2	0	0	无抑郁	Frequently
2	2	2	3	2	2	浙江	1	1	1	2	1	1	有抑郁	Frequently
2	3	0	1	-3	0	河北	1	1	0	1	0	0	无抑郁	Frequently
2	3	2	2	2	2	山东	1	1	1	2	0	0	无抑郁	Frequently
2	3	2	2	2	2	山东	1	1	1	2	0	0	无抑郁	Frequently
2	2	0	2	3	2	山西	1	1	1	2	1	1	有抑郁	Frequently
2	3	2	3	5	2	山东	1	1	1	2	1	1	有抑郁	Frequently
2	2	2	3	6	3	江苏	1	1	1	2	0	0	无抑郁	Frequently
2	2	0	1	-3	1	安徽	1	1	1	1	1	1	有抑郁	Frequently
2	3	2	2	3	2	北京	1	1	0	2	0	0	有抑郁	Frequently
2	1	2	3	2	1	甘肃	1	1	0	2	1	1	有抑郁	Frequently
2	3	2	2	5	2	江苏	1	1	1	2	0	0	无抑郁	Frequently
2	3	2	2	2	2	山东	1	1	1	2	0	0	无抑郁	Frequently
2	2	2	3	2	4	内蒙	1	1	0	2	0	0	有抑郁	Frequently
2	3	2	2	3	4	河南	1	1	0	2	0	0	无抑郁	Frequently
2	2	2	2	3	3	山西	1	1	0	2	0	0	有抑郁	Frequently
2	2	2	2	6	3	山西	1	1	1	2	0	0	无抑郁	Frequently
2	3	2	2	4	2	黑龙	1	1	0	2	1	1	有抑郁	Frequently
2	3	0	1	-3	0	广西	1	1	1	1	0	1	无抑郁	Frequently
2	2	2	2	2	2	辽宁	1	1	1	2	1	1	有抑郁	Frequently
2	3	0	2	5	3	山东	1	1	1	2	0	0	有抑郁	Frequently
2	3	2	2	3	2	四川	1	1	0	2	0	0	无抑郁	Frequently
2	3	0	1	-3	0	湖南	1	1	0	1	0	0	无抑郁	Frequently
2	3	2	2	2	1	山西	1	1	1	2	1	1	有抑郁	Frequently
2	2	0	3	6	3	江西	1	1	0	2	0	0	有抑郁	Frequently
2	3	2	2	5	3	辽宁	1	1	1	2	0	0	无抑郁	Frequently
2	4	0	1	-3	1	安徽	1	1	1	1	0	0	有抑郁	Frequently
2	3	2	2	3	4	湖南	1	1	0	2	0	1	无抑郁	Frequently
2	3	0	1	-3	1	江西	1	1	1	1	0	0	无抑郁	Frequently
3	1	2	3	2	3	河南	1	1	1	2	1	1	有抑郁	Frequently
2	3	2	2	2	2	湖北	0	0	1	2	0	0	无抑郁	Frequently
2	2	2	1	-3	2	辽宁	1	1	1	1	1	1	有抑郁	Frequently
2	3	0	3	1	1	上海	1	1	0	0	0	0	无抑郁	Frequently
3	3	2	3	5	2	安徽	1	1	1	2	0	0	无抑郁	Frequently
2	3	2	4	-3	4	上海	1	1	1	1	0	0	有抑郁	Frequently
2	2	2	3	5	2	湖北	0	0	0	2	1	1	有抑郁	Frequently
2	1	2	4	-3	2	湖南	1	1	1	1	0	0	无抑郁	Frequently
2	1	2	2	6	2	河北	1	1	0	2	1	1	有抑郁	Frequently
3	3	0	4	-3	1	山东	1	1	0	1	1	1	有抑郁	Frequently
2	3	2	2	3	2	黑龙	1	1	1	2	0	0	无抑郁	Frequently
2	3	0	2	6	1	江西	1	1	0	2	0	0	有抑郁	Frequently
3	3	2	2	5	1	福建	1	1	0	2	1	1	有抑郁	Frequently
2	3	0	2	1	1	重庆	1	1	0	0	0	0	有抑郁	Frequently
2	2	0	2	6	2	广东	1	1	0	2	0	0	无抑郁	Frequently
2	3	0	3	4	2	上海	1	1	0	2	0	0	有抑郁	Frequently
3	3	0	3	5	3	贵州	1	1	1	2	1	1	有抑郁	Frequently
3	1	2	3	8	3	浙江	1	1	0	2	0	1	无抑郁	Frequently
2	2	2	2	5	3	山西	1	1	1	2	0	0	无抑郁	Frequently
2	3	2	3	5	1	山西	1	1	1	2	1	1	有抑郁	Frequently
3	3	0	1	-3	0	浙江	1	1	0	1	0	0	有抑郁	Frequently
2	3	2	2	5	3	贵州	1	1	1	2	0	0	无抑郁	Frequently
3	3	2	3	2	2	浙江	1	1	1	2	0	0	无抑郁	Frequently
2	3	2	2	3	2	山东	1	1	1	2	0	0	有抑郁	Frequently
2	3	2	3	6	2	山西	1	1	1	2	0	0	有抑郁	Frequently
2	3	2	2	5	2	山东	1	1	0	2	0	0	无抑郁	Frequently
2	1	0	2	1	2	江西	1	1	0	0	1	1	有抑郁	Frequently
2	3	0	2	6	1	上海	1	1	1	2	0	0	有抑郁	Frequently
2	3	0	2	2	2	山西	1	1	1	2	1	1	有抑郁	Frequently
2	2	2	4	-3	2	江西	1	1	1	1	0	0	有抑郁	Frequently
2	3	0	2	8	1	浙江	1	1	1	2	1	1	有抑郁	Frequently
2	3	2	2	5	2	新疆	1	1	1	2	0	0	无抑郁	Frequently
3	1	2	3	2	2	山东	1	1	1	2	0	0	无抑郁	Frequently
3	2	2	3	3	2	黑龙	1	1	1	2	1	1	有抑郁	Frequently
2	4	0	1	-3	1	山西	1	1	1	1	0	1	无抑郁	Frequently
2	1	2	2	2	2	山西	1	1	1	2	1	1	有抑郁	Frequently
2	3	2	3	3	2	浙江	1	1	1	2	1	1	有抑郁	Frequently
2	2	0	3	5	2	湖北	0	0	0	2	0	0	有抑郁	Frequently
2	3	2	3	5	2	江苏	1	1	0	2	1	1	有抑郁	Frequently
3	3	0	1	-3	0	吉林	1	1	1	1	0	0	无抑郁	Frequently
3	3	0	1	-3	1	贵州	1	1	0	1	0	0	无抑郁	Frequently
2	4	0	1	-3	1	黑龙	1	1	1	1	0	0	有抑郁	Frequently
3	4	0	1	-3	1	广西	1	1	0	1	0	0	有抑郁	Frequently
2	3	2	2	2	2	天津	1	1	0	2	0	0	有抑郁	Frequently
2	3	0	1	-3	1	江苏	1	1	0	1	0	0	无抑郁	Frequently
2	3	2	2	4	2	辽宁	1	1	1	2	0	0	无抑郁	Frequently
2	3	2	3	3	2	河南	1	1	1	2	0	0	无抑郁	Frequently
2	3	2	3	2	2	河北	1	1	1	2	1	1	有抑郁	Frequently
2	3	2	2	2	2	山东	1	1	1	2	0	0	无抑郁	Frequently
2	3	2	2	4	1	河北	1	1	1	2	1	1	有抑郁	Frequently
2	3	2	3	6	2	江苏	1	1	1	2	0	0	有抑郁	Frequently
3	3	0	2	8	1	浙江	1	1	1	2	0	0	有抑郁	Frequently
2	4	0	1	-3	1	河南	1	1	0	1	0	0	无抑郁	Frequently
2	3	0	2	8	1	湖北	0	0	0	2	1	1	有抑郁	Frequently
3	3	0	2	3	1	山东	1	1	1	2	0	0	无抑郁	Frequently
2	3	0	1	-3	1	黑龙	1	1	1	1	0	0	无抑郁	Frequently
2	3	2	2	3	2	浙江	1	1	1	2	1	1	有抑郁	Frequently
3	2	2	3	6	1	山东	1	1	1	2	0	0	无抑郁	Frequently
2	3	0	1	-3	1	江苏	1	1	0	1	0	0	无抑郁	Frequently
2	1	2	2	3	2	辽宁	1	1	1	2	0	0	无抑郁	Frequently
2	2	0	1	-3	0	广东	1	1	0	1	0	0	无抑郁	Frequently
2	3	2	2	2	4	辽宁	1	1	1	2	0	0	无抑郁	Frequently
2	4	0	3	5	1	黑龙	1	1	1	2	0	0	有抑郁	Frequently
3	3	0	2	8	1	广东	1	1	1	2	0	0	无抑郁	Frequently
3	3	0	3	5	1	广东	1	1	1	2	0	0	无抑郁	Frequently
2	4	0	1	-3	1	山东	1	1	0	1	0	0	有抑郁	Frequently
3	3	0	1	-3	1	北京	1	1	0	1	0	0	有抑郁	Frequently
2	2	2	2	6	2	江苏	1	1	1	2	1	1	有抑郁	Frequently
2	4	2	3	5	3	浙江	1	1	0	2	0	0	有抑郁	Frequently
2	3	0	1	-3	1	山西	1	1	1	1	0	0	无抑郁	Frequently
2	2	2	2	6	1	吉林	1	1	1	2	0	0	无抑郁	Frequently
3	3	0	2	4	1	山西	1	1	0	2	0	0	无抑郁	Frequently
2	3	2	3	6	3	北京	1	1	0	2	0	0	无抑郁	Frequently
2	3	0	1	-3	0	广东	1	1	1	1	0	0	有抑郁	Frequently
3	4	0	1	-3	1	河南	1	1	1	1	0	0	无抑郁	Frequently
2	3	0	1	-3	1	广东	1	1	1	1	0	0	无抑郁	Frequently
2	3	0	2	5	1	湖南	1	1	1	2	0	0	无抑郁	Frequently
2	3	2	2	1	3	上海	1	1	0	0	0	0	有抑郁	Frequently
2	3	2	4	-3	4	上海	1	1	0	1	1	1	有抑郁	Frequently
2	3	0	2	4	1	安徽	1	1	1	2	0	0	无抑郁	Frequently
3	3	0	3	6	1	湖北	0	0	1	2	0	0	无抑郁	Frequently
2	3	0	2	3	1	江苏	1	1	1	2	0	0	无抑郁	Frequently
2	3	0	1	-3	0	广东	1	1	1	1	0	0	无抑郁	Frequently
2	4	2	2	6	3	北京	1	1	0	2	0	0	无抑郁	Frequently
2	3	0	4	-3	1	江苏	1	1	1	1	0	0	有抑郁	Frequently
2	3	0	1	-3	1	山东	1	1	1	1	0	0	无抑郁	Frequently
2	4	0	1	-3	1	广西	1	1	1	1	1	1	有抑郁	Frequently
2	3	0	3	5	1	江苏	1	1	1	2	0	0	有抑郁	Frequently
2	3	0	2	5	1	广东	1	1	1	2	1	1	有抑郁	Frequently
2	3	0	1	-3	1	浙江	1	1	0	1	0	0	有抑郁	Frequently
3	3	0	4	-3	1	山东	1	1	1	1	0	0	有抑郁	Frequently
2	3	0	3	6	1	广东	1	1	0	2	0	0	有抑郁	Frequently
3	3	0	1	-3	1	浙江	1	1	1	1	0	0	无抑郁	Frequently
2	3	0	3	6	1	浙江	1	1	0	2	0	0	有抑郁	Frequently
2	3	0	3	5	1	广东	1	1	0	2	0	0	有抑郁	Frequently
2	3	0	2	5	1	重庆	1	1	1	2	0	0	有抑郁	Frequently
2	3	0	1	-3	0	湖南	1	1	1	1	0	0	无抑郁	Frequently
2	3	0	1	-3	1	广东	1	1	0	1	0	0	无抑郁	Frequently
2	3	0	3	3	1	广东	1	1	1	2	0	0	无抑郁	Frequently
2	3	0	2	1	1	重庆	1	1	0	0	1	1	有抑郁	Frequently
3	3	0	2	2	1	山西	1	1	1	2	1	1	有抑郁	Frequently
2	3	2	2	2	3	天津	1	1	1	2	0	0	无抑郁	Frequently
2	3	0	4	-3	1	陕西	1	1	0	1	1	1	有抑郁	Frequently
2	3	2	3	3	3	河南	1	1	1	2	0	0	无抑郁	Frequently
2	4	0	1	-3	1	陕西	1	1	1	1	0	0	无抑郁	Frequently
2	3	2	3	6	1	江苏	1	1	1	2	0	0	无抑郁	Frequently
2	3	2	2	6	2	江西	1	1	0	2	1	1	有抑郁	Frequently
3	4	0	1	-3	1	山西	1	1	1	1	0	0	有抑郁	Frequently
2	3	0	1	-3	0	广东	1	1	0	1	0	0	无抑郁	Frequently
3	3	2	3	6	1	河南	1	1	1	2	0	0	无抑郁	Frequently
2	3	2	3	5	1	上海	1	1	1	2	0	0	无抑郁	Frequently
2	4	2	2	2	2	浙江	1	1	1	2	0	0	无抑郁	Frequently
2	3	2	3	3	2	湖北	0	0	1	2	0	0	无抑郁	Frequently
3	3	2	2	1	1	福建	1	1	1	0	0	0	无抑郁	Frequently
2	3	0	3	5	1	湖北	0	0	1	2	0	0	无抑郁	Frequently
3	3	0	1	-3	1	贵州	1	1	0	1	0	0	有抑郁	Frequently
2	4	0	1	-3	1	陕西	1	1	1	1	0	0	无抑郁	Frequently
2	3	0	2	5	1	河南	1	1	0	2	0	0	有抑郁	Frequently
2	3	0	1	-3	1	重庆	1	1	1	1	0	0	无抑郁	Frequently
3	3	0	1	-3	0	安徽	1	1	0	1	0	0	无抑郁	Frequently
2	3	0	1	-3	1	山东	1	1	1	1	0	0	无抑郁	Frequently
2	4	0	1	-3	1	山西	1	1	1	1	0	0	有抑郁	Frequently
2	3	0	1	-3	1	吉林	1	1	0	1	0	0	有抑郁	Frequently
2	3	0	3	4	2	江苏	1	1	1	2	0	0	无抑郁	Frequently
2	3	2	3	6	2	上海	1	1	1	2	0	0	无抑郁	Frequently
2	3	0	3	4	1	湖北	0	0	1	2	0	0	有抑郁	Frequently
3	3	2	3	8	1	河南	1	1	1	2	0	0	无抑郁	Frequently
3	3	0	2	5	1	山东	1	1	1	2	0	0	有抑郁	Frequently
2	2	2	2	6	3	甘肃	1	1	1	2	0	0	有抑郁	Frequently
2	2	2	2	3	2	河南	1	1	0	2	0	0	无抑郁	Frequently
2	3	2	3	6	1	浙江	1	1	1	2	0	0	无抑郁	Frequently
2	3	0	1	-3	1	内蒙	1	1	1	1	0	0	有抑郁	Frequently
3	4	0	1	-3	1	江苏	1	1	1	1	0	0	无抑郁	Frequently
2	4	2	2	4	1	江苏	1	1	1	2	0	0	有抑郁	Frequently
3	3	0	3	3	1	陕西	1	1	1	2	0	1	无抑郁	Frequently
2	3	0	2	1	1	宁夏	1	1	0	0	0	0	无抑郁	Frequently
3	3	2	3	6	2	河南	1	1	0	2	0	0	有抑郁	Frequently
3	3	0	3	4	1	广东	1	1	1	2	0	0	无抑郁	Frequently
2	3	0	2	6	1	广东	1	1	1	2	0	0	无抑郁	Frequently
3	3	2	3	6	1	四川	1	1	1	2	0	0	有抑郁	Frequently
2	3	0	2	6	1	河北	1	1	1	2	0	0	无抑郁	Frequently
2	3	2	3	5	2	广东	1	1	0	2	0	0	无抑郁	Frequently
2	3	0	2	3	1	四川	1	1	1	2	0	0	有抑郁	Frequently
2	3	0	1	-3	0	江西	1	1	0	1	1	1	有抑郁	Frequently
2	3	2	3	3	4	内蒙	1	1	0	2	0	0	无抑郁	Frequently
3	3	0	1	-3	1	广东	1	1	1	1	0	0	无抑郁	Frequently
2	2	2	4	-3	3	辽宁	1	1	1	1	0	0	无抑郁	Frequently
2	4	2	2	3	3	江西	1	1	0	2	0	0	无抑郁	Frequently
2	3	0	1	-3	1	河北	1	1	1	1	0	0	无抑郁	Frequently
2	4	0	1	-3	1	上海	1	1	1	1	0	1	无抑郁	Frequently
2	2	2	3	5	3	河北	1	1	1	2	0	0	有抑郁	Frequently
2	3	2	3	5	3	辽宁	1	1	1	2	0	0	无抑郁	Frequently
2	4	0	3	6	1	上海	1	1	0	2	0	0	无抑郁	Frequently
2	4	2	2	1	2	安徽	1	1	1	0	0	0	有抑郁	Frequently
2	3	2	3	5	3	辽宁	1	1	1	2	0	0	无抑郁	Frequently
2	3	2	2	1	3	江苏	1	1	1	0	0	0	无抑郁	Frequently
2	4	2	3	4	1	江苏	1	1	1	2	0	0	无抑郁	Frequently
2	4	0	2	1	1	福建	1	1	0	0	0	0	有抑郁	Frequently
2	3	2	2	1	3	浙江	1	1	1	0	0	0	有抑郁	Frequently
2	4	0	3	5	2	上海	1	1	1	2	0	0	有抑郁	Frequently
2	4	2	3	5	2	上海	1	1	1	2	0	0	无抑郁	Frequently
2	4	0	3	8	2	上海	1	1	1	2	0	0	有抑郁	Frequently
2	4	0	2	1	2	安徽	1	1	0	0	0	0	无抑郁	Frequently
2	3	2	3	5	4	湖南	1	1	1	2	0	0	有抑郁	Frequently
2	4	2	2	3	3	上海	1	1	1	2	0	0	无抑郁	Frequently
2	3	2	2	3	3	上海	1	1	1	2	0	0	有抑郁	Frequently
2	4	2	2	6	2	北京	1	1	0	2	0	0	无抑郁	Frequently
2	4	0	1	-3	1	重庆	1	1	1	1	0	0	无抑郁	Frequently
2	3	2	2	6	2	上海	1	1	1	2	0	0	有抑郁	Frequently
3	4	0	2	3	2	陕西	1	1	0	2	1	1	有抑郁	Frequently
2	3	2	2	1	3	江苏	1	1	1	0	0	0	无抑郁	Frequently
2	3	0	3	5	2	上海	1	1	0	2	0	0	有抑郁	Frequently
2	4	0	3	5	1	浙江	1	1	1	2	0	0	无抑郁	Frequently
2	4	2	2	3	4	上海	1	1	0	2	0	0	无抑郁	Frequently
2	4	0	3	3	1	上海	1	1	0	2	0	0	有抑郁	Frequently
2	3	2	2	5	4	湖南	1	1	0	2	0	0	有抑郁	Frequently
2	4	2	3	1	3	上海	1	1	1	0	0	0	无抑郁	Frequently
2	4	2	2	5	4	上海	1	1	1	2	0	0	无抑郁	Frequently
2	3	0	2	6	1	河南	1	1	0	2	0	0	无抑郁	Frequently
2	4	2	3	5	4	上海	1	1	1	2	0	0	有抑郁	Frequently
2	3	2	2	3	3	北京	1	1	1	2	0	0	无抑郁	Frequently
2	4	2	3	3	4	湖南	1	1	0	2	0	0	无抑郁	Frequently
2	4	2	3	5	3	广东	1	1	1	2	0	0	无抑郁	Frequently
2	4	2	2	5	3	海南	1	1	1	2	0	0	无抑郁	Frequently
2	4	0	2	3	2	安徽	1	1	1	2	0	0	无抑郁	Frequently
2	3	0	1	-3	0	福建	1	1	0	1	0	0	无抑郁	Frequently
2	4	2	2	5	3	贵州	1	1	1	2	0	0	无抑郁	Frequently
3	4	0	1	-3	1	江苏	1	1	1	1	0	0	无抑郁	Frequently
3	4	0	1	-3	1	四川	1	1	1	1	0	0	无抑郁	Frequently
3	3	0	3	4	1	安徽	1	1	0	2	1	1	有抑郁	Frequently
2	4	2	1	-3	1	上海	1	1	1	1	0	0	无抑郁	Frequently
2	4	0	3	3	2	上海	1	1	0	2	0	1	无抑郁	Frequently
2	3	2	2	1	3	内蒙	1	1	1	0	0	0	无抑郁	Frequently
2	4	0	1	-3	1	山西	1	1	1	1	0	0	无抑郁	Frequently
2	3	0	2	2	2	上海	1	1	0	2	0	0	有抑郁	Frequently
2	4	0	2	5	1	上海	1	1	0	2	1	1	有抑郁	Frequently
3	3	0	1	-3	1	海南	1	1	0	1	0	0	无抑郁	Frequently
2	3	2	3	5	3	湖南	1	1	1	2	0	0	无抑郁	Frequently
2	3	2	4	-3	4	广东	1	1	0	1	1	1	有抑郁	Frequently
3	3	2	2	1	1	上海	1	1	0	0	0	0	有抑郁	Frequently
2	3	2	2	3	1	安徽	1	1	0	2	0	0	有抑郁	Frequently
2	3	0	1	-3	1	山西	1	1	0	1	0	0	有抑郁	Frequently
2	3	2	2	1	2	上海	1	1	0	0	0	0	有抑郁	Frequently
2	3	2	3	6	3	江苏	1	1	1	2	0	0	无抑郁	Frequently
2	3	2	2	1	4	上海	1	1	1	0	0	0	无抑郁	Frequently
2	3	2	4	-3	4	上海	1	1	0	1	0	0	无抑郁	Frequently
2	3	0	1	-3	1	江苏	1	1	0	1	0	0	无抑郁	Frequently
2	2	2	3	6	3	内蒙	1	1	1	2	0	0	有抑郁	Frequently
2	3	2	4	-3	4	上海	1	1	1	1	0	0	无抑郁	Frequently
2	3	0	1	-3	1	安徽	1	1	1	1	0	0	无抑郁	Frequently
2	3	2	2	5	4	江苏	1	1	1	2	0	0	无抑郁	Frequently
3	3	0	1	-3	1	江西	1	1	0	1	0	0	无抑郁	Frequently
2	3	2	3	4	2	上海	1	1	0	2	0	0	无抑郁	Frequently
2	3	2	3	3	4	内蒙	1	1	1	2	0	0	有抑郁	Frequently
2	3	0	3	3	3	内蒙	1	1	1	2	0	0	无抑郁	Frequently
2	4	0	1	-3	1	江苏	1	1	0	1	0	0	无抑郁	Frequently
2	4	2	3	5	2	北京	1	1	1	2	0	0	有抑郁	Frequently
2	3	0	1	-3	0	江西	1	1	1	1	0	0	无抑郁	Frequently
2	3	0	3	6	1	上海	1	1	1	2	1	1	有抑郁	Frequently
2	3	2	3	3	3	辽宁	1	1	1	2	1	1	有抑郁	Frequently
2	3	0	1	-3	1	黑龙	1	1	1	1	0	0	无抑郁	Frequently
2	3	0	1	-3	0	山西	1	1	1	1	0	0	无抑郁	Frequently
2	3	2	3	5	3	安徽	1	1	1	2	0	0	无抑郁	Frequently
3	3	0	1	-3	1	浙江	1	1	1	1	0	0	无抑郁	Frequently
2	3	0	1	-3	1	浙江	1	1	1	1	0	0	有抑郁	Frequently
2	4	2	1	-3	2	重庆	1	1	0	1	0	0	有抑郁	Frequently
3	3	0	3	8	1	安徽	1	1	0	2	0	0	无抑郁	Frequently
2	3	0	1	-3	0	福建	1	1	0	1	0	0	有抑郁	Frequently
2	4	2	3	3	3	上海	1	1	1	2	0	0	无抑郁	Frequently
2	4	2	2	1	1	上海	1	1	1	0	0	0	无抑郁	Frequently
3	4	0	1	-3	1	山西	1	1	1	1	1	1	有抑郁	Frequently
2	3	2	3	8	2	江苏	1	1	0	2	0	0	无抑郁	Frequently
2	3	2	2	8	3	北京	1	1	0	2	0	0	有抑郁	Frequently
3	3	0	3	1	1	山西	1	1	1	0	0	0	有抑郁	Frequently
2	4	0	1	-3	1	江苏	1	1	1	1	0	0	有抑郁	Frequently
2	4	0	2	5	1	北京	1	1	0	2	0	0	无抑郁	Frequently
2	3	0	3	3	1	湖南	1	1	0	2	1	1	有抑郁	Frequently
2	4	2	2	5	2	上海	1	1	0	2	0	0	有抑郁	Frequently
2	3	2	2	5	3	福建	1	1	1	2	1	1	有抑郁	Frequently
2	3	2	2	3	3	内蒙	1	1	0	2	0	0	无抑郁	Frequently
2	4	0	2	1	1	上海	1	1	0	0	0	0	有抑郁	Frequently
2	3	2	2	4	2	内蒙	1	1	1	2	0	0	无抑郁	Frequently
2	4	2	2	1	3	内蒙	1	1	1	0	0	0	无抑郁	Frequently
2	2	2	4	-3	4	上海	1	1	1	1	0	0	有抑郁	Frequently
2	4	2	2	5	3	浙江	1	1	1	2	0	0	有抑郁	Frequently
2	4	2	2	1	3	宁夏	1	1	0	0	1	1	有抑郁	Frequently
2	3	2	3	3	3	上海	1	1	0	2	0	0	无抑郁	Frequently
3	4	0	1	-3	1	河北	1	1	0	1	0	0	无抑郁	Frequently
2	3	2	2	1	3	安徽	1	1	0	0	0	0	无抑郁	Frequently
2	4	2	2	1	2	上海	1	1	1	0	0	0	无抑郁	Frequently
2	3	2	2	5	2	湖南	1	1	1	2	0	0	有抑郁	Frequently
2	4	2	2	1	3	宁夏	1	1	1	0	0	0	有抑郁	Frequently
2	3	0	3	5	3	上海	1	1	1	2	0	0	无抑郁	Frequently
2	3	2	2	5	2	浙江	1	1	0	2	0	0	无抑郁	Frequently
2	3	0	1	-3	1	浙江	1	1	1	1	0	0	无抑郁	Frequently
2	4	2	3	3	1	浙江	1	1	0	2	0	0	有抑郁	Frequently
2	3	2	2	1	2	浙江	1	1	0	0	0	0	无抑郁	Frequently
2	3	2	3	5	3	辽宁	1	1	1	2	0	0	有抑郁	Frequently
2	3	2	2	8	3	内蒙	1	1	1	2	0	0	无抑郁	Frequently
2	3	2	3	3	3	内蒙	1	1	1	2	1	1	有抑郁	Frequently
3	3	2	2	8	3	安徽	1	1	1	2	0	0	无抑郁	Frequently
2	3	2	2	5	2	湖南	1	1	1	2	0	0	有抑郁	Frequently
2	2	2	2	8	2	云南	1	1	0	2	0	0	有抑郁	Frequently
2	4	0	3	8	1	云南	1	1	1	2	0	0	无抑郁	Frequently
2	3	2	2	1	3	上海	1	1	0	0	0	0	无抑郁	Frequently
2	2	2	3	6	4	上海	1	1	1	2	0	0	无抑郁	Frequently
2	3	0	1	-3	1	四川	1	1	1	1	0	0	无抑郁	Frequently
2	3	2	3	8	3	上海	1	1	1	2	0	0	无抑郁	Frequently
2	4	0	1	-3	1	山西	1	1	1	1	0	0	无抑郁	Frequently
2	4	0	1	-3	1	山西	1	1	1	1	0	0	无抑郁	Frequently
2	3	2	3	5	3	上海	1	1	0	2	0	0	无抑郁	Frequently
3	4	0	1	-3	1	湖南	1	1	1	1	0	0	有抑郁	Frequently
2	3	0	2	6	3	重庆	1	1	1	2	0	0	有抑郁	Frequently
2	3	0	2	6	1	上海	1	1	1	2	0	0	无抑郁	Frequently
2	2	2	3	4	3	四川	1	1	1	2	0	0	有抑郁	Frequently
2	4	0	3	4	1	北京	1	1	1	2	0	0	无抑郁	Frequently
2	3	0	3	6	1	四川	1	1	1	2	0	0	无抑郁	Frequently
3	3	0	1	-3	0	上海	1	1	0	1	0	0	无抑郁	Frequently
2	4	0	1	-3	1	河南	1	1	1	1	0	0	无抑郁	Frequently
2	1	2	4	-3	4	上海	1	1	1	1	0	0	有抑郁	Frequently
3	4	0	3	4	1	河北	1	1	0	2	0	0	有抑郁	Frequently
2	3	2	2	3	4	四川	1	1	1	2	0	0	无抑郁	Frequently
3	3	0	2	8	1	浙江	1	1	1	2	0	0	有抑郁	Frequently
3	4	0	2	3	1	浙江	1	1	1	2	0	0	无抑郁	Frequently
2	3	0	1	-3	1	云南	1	1	0	1	0	0	有抑郁	Frequently
2	3	2	2	4	3	重庆	1	1	1	2	0	0	无抑郁	Frequently
2	3	2	3	2	3	山东	1	1	1	2	0	0	有抑郁	Frequently
2	3	2	2	3	2	上海	1	1	1	2	0	0	无抑郁	Frequently
2	3	2	2	3	2	内蒙	1	1	0	2	0	0	有抑郁	Frequently
2	3	2	2	1	4	重庆	1	1	0	0	1	1	有抑郁	Frequently
2	3	2	3	2	2	上海	1	1	1	2	0	0	有抑郁	Frequently
2	3	2	3	3	3	浙江	1	1	1	2	0	0	无抑郁	Frequently
2	3	0	3	8	1	重庆	1	1	0	2	1	1	有抑郁	Frequently
2	3	2	2	1	3	内蒙	1	1	0	0	0	0	有抑郁	Frequently
2	4	0	1	-3	1	安徽	1	1	1	1	0	0	有抑郁	Frequently
3	3	0	1	-3	0	河南	1	1	0	1	0	0	无抑郁	Frequently
3	3	2	3	5	2	安徽	1	1	1	2	0	0	无抑郁	Frequently
2	3	2	3	3	3	内蒙	1	1	0	2	0	0	无抑郁	Frequently
2	3	0	2	4	4	上海	1	1	0	2	0	0	无抑郁	Frequently
2	4	2	3	3	3	吉林	1	1	1	2	1	1	有抑郁	Frequently
2	4	0	1	-3	1	浙江	1	1	1	1	0	0	有抑郁	Frequently
2	4	2	3	4	1	黑龙	1	1	0	2	0	0	无抑郁	Frequently
2	3	0	1	-3	1	重庆	1	1	1	1	0	0	有抑郁	Frequently
2	4	0	3	5	3	福建	1	1	0	2	0	0	无抑郁	Frequently
2	3	2	3	8	2	吉林	1	1	0	2	1	1	有抑郁	Frequently
2	3	0	2	5	1	山东	1	1	1	2	0	0	无抑郁	Frequently
2	3	0	1	-3	1	山西	1	1	0	1	0	0	无抑郁	Frequently
2	4	2	2	5	3	北京	1	1	1	2	0	0	无抑郁	Frequently
2	4	2	2	5	3	宁夏	1	1	1	2	0	0	有抑郁	Frequently
2	3	0	2	5	1	上海	1	1	1	2	0	0	有抑郁	Frequently
2	3	2	3	6	2	内蒙	1	1	1	2	0	0	无抑郁	Frequently
2	4	0	1	-3	1	山西	1	1	1	1	0	0	无抑郁	Frequently
2	3	2	2	8	4	广东	1	1	1	2	0	0	无抑郁	Frequently
2	3	0	2	8	1	江苏	1	1	0	2	0	0	有抑郁	Frequently
2	4	2	2	5	3	四川	1	1	1	2	0	0	无抑郁	Frequently
2	3	2	3	3	2	湖南	1	1	1	2	1	1	有抑郁	Frequently
2	1	2	3	8	3	四川	1	1	1	2	1	1	有抑郁	Frequently
3	2	2	2	6	3	湖南	1	1	1	2	0	0	有抑郁	Frequently
2	3	2	2	1	3	辽宁	1	1	1	0	1	1	有抑郁	Frequently
2	2	2	3	3	3	北京	1	1	1	2	0	0	无抑郁	Frequently
2	3	2	4	-3	4	江苏	1	1	1	1	0	0	无抑郁	Frequently
2	1	2	4	-3	4	上海	1	1	0	1	0	0	无抑郁	Frequently
2	4	0	1	-3	1	湖北	0	0	1	1	0	0	无抑郁	Frequently
2	3	2	2	3	3	内蒙	1	1	1	2	0	0	无抑郁	Frequently
2	3	0	2	3	3	上海	1	1	1	2	0	0	无抑郁	Frequently
2	2	2	3	3	2	浙江	1	1	0	2	0	0	无抑郁	Frequently
2	3	2	3	3	4	上海	1	1	0	2	0	0	无抑郁	Frequently
2	4	2	2	1	3	重庆	1	1	1	0	0	0	有抑郁	Frequently
2	3	0	3	4	1	宁夏	1	1	1	2	0	0	有抑郁	Frequently
2	3	0	2	4	1	重庆	1	1	1	2	0	0	有抑郁	Frequently
2	4	0	1	-3	1	安徽	1	1	1	1	0	0	无抑郁	Frequently
2	3	0	3	3	1	浙江	1	1	1	2	0	0	无抑郁	Frequently
2	3	0	1	-3	0	广东	1	1	0	1	0	0	无抑郁	Frequently
2	4	0	2	5	2	上海	1	1	0	2	0	0	有抑郁	Frequently
2	3	2	3	5	2	河北	1	1	0	2	0	0	有抑郁	Frequently
2	4	0	1	-3	1	上海	1	1	0	1	0	0	有抑郁	Frequently
2	3	2	2	2	2	上海	1	1	1	2	0	0	无抑郁	Frequently
2	4	0	3	5	1	四川	1	1	1	2	0	0	有抑郁	Frequently
2	3	2	3	1	2	浙江	1	1	0	0	0	0	无抑郁	Frequently
3	3	0	4	-3	1	山东	1	1	1	1	0	0	无抑郁	Frequently
2	3	0	2	6	1	上海	1	1	0	2	0	0	无抑郁	Frequently
2	3	0	3	4	1	陕西	1	1	0	2	1	1	有抑郁	Frequently
2	4	2	2	1	3	北京	1	1	1	0	0	0	无抑郁	Frequently
2	4	2	2	1	2	辽宁	1	1	0	0	0	0	有抑郁	Frequently
2	3	0	3	6	1	江西	1	1	0	2	0	0	无抑郁	Frequently
2	3	2	4	-3	4	北京	1	1	0	1	0	0	有抑郁	Frequently
2	4	0	3	5	2	广西	1	1	0	2	1	1	有抑郁	Frequently
2	4	2	2	5	2	广东	1	1	1	2	1	1	有抑郁	Frequently
2	3	0	1	-3	1	广东	1	1	0	1	0	0	无抑郁	Frequently
2	3	0	2	4	1	广东	1	1	1	2	0	0	无抑郁	Frequently
2	4	2	2	1	3	湖南	1	1	1	0	0	0	有抑郁	Frequently
2	4	0	1	-3	1	福建	1	1	0	1	0	0	有抑郁	Frequently
2	4	2	2	8	3	上海	1	1	1	2	0	0	有抑郁	Frequently
2	4	0	2	2	0	重庆	1	1	1	2	0	0	有抑郁	Frequently
3	4	0	1	-3	1	山西	1	1	0	1	0	0	有抑郁	Frequently
3	3	0	1	-3	0	广西	1	1	0	1	0	0	无抑郁	Frequently
2	3	2	2	5	1	广东	1	1	1	2	0	0	有抑郁	Frequently
3	3	0	1	-3	1	广东	1	1	1	1	0	0	无抑郁	Frequently
2	3	0	1	-3	1	上海	1	1	0	1	0	0	无抑郁	Frequently
2	3	0	2	5	1	四川	1	1	1	2	0	0	无抑郁	Frequently
2	3	0	3	5	1	湖北	0	0	1	2	0	0	无抑郁	Frequently
2	3	0	3	4	1	广东	1	1	1	2	0	0	无抑郁	Frequently
2	3	0	1	-3	0	广东	1	1	0	1	0	0	无抑郁	Frequently
2	3	0	2	8	1	广东	1	1	0	2	1	1	有抑郁	Frequently
3	2	0	2	6	1	广东	1	1	0	2	0	0	有抑郁	Frequently
2	4	0	3	5	1	浙江	1	1	1	2	0	0	有抑郁	Frequently
2	4	0	1	-3	1	江苏	1	1	1	1	0	0	无抑郁	Frequently
3	3	2	2	8	1	河南	1	1	1	2	0	0	有抑郁	Frequently
2	3	0	1	-3	1	广东	1	1	1	1	0	0	有抑郁	Frequently
3	4	0	1	-3	1	广西	1	1	1	1	0	0	无抑郁	Frequently
2	4	0	1	-3	1	河南	1	1	0	1	0	0	无抑郁	Frequently
3	3	0	3	6	1	浙江	1	1	1	2	0	0	无抑郁	Frequently
2	3	0	2	6	1	上海	1	1	1	2	0	0	无抑郁	Frequently
2	3	2	2	1	2	上海	1	1	0	0	0	0	无抑郁	Frequently
2	3	0	1	-3	1	云南	1	1	0	1	1	1	有抑郁	Frequently
2	3	0	2	4	1	重庆	1	1	0	2	0	0	有抑郁	Frequently
2	4	0	2	5	1	北京	1	1	0	2	0	0	无抑郁	Frequently
2	1	0	4	-3	4	广东	1	1	0	1	0	0	无抑郁	Frequently
2	3	2	2	6	2	广东	1	1	1	2	0	0	无抑郁	Frequently
2	4	0	2	5	1	重庆	1	1	0	2	0	0	有抑郁	Frequently
3	3	0	3	5	1	浙江	1	1	0	2	0	0	有抑郁	Frequently
3	3	0	2	6	1	河南	1	1	0	2	0	0	无抑郁	Frequently
2	3	0	2	4	1	浙江	1	1	1	2	0	0	无抑郁	Frequently
2	3	0	3	5	1	上海	1	1	1	2	0	0	有抑郁	Frequently
2	3	0	1	-3	1	河南	1	1	1	1	0	0	无抑郁	Frequently
2	3	0	2	5	1	上海	1	1	1	2	0	0	有抑郁	Frequently
2	3	2	2	6	2	广东	1	1	0	2	0	0	有抑郁	Frequently
2	3	0	3	6	1	广东	1	1	0	2	0	0	无抑郁	Frequently
3	4	0	1	-3	1	安徽	1	1	0	1	0	0	无抑郁	Frequently
2	3	0	3	6	1	四川	1	1	0	2	0	0	有抑郁	Frequently
2	3	2	2	5	4	湖北	0	0	0	2	0	0	无抑郁	Frequently
3	3	2	2	4	1	广东	1	1	1	2	0	0	无抑郁	Frequently
2	3	0	2	6	2	广东	1	1	1	2	0	0	有抑郁	Frequently
2	3	2	2	3	4	福建	1	1	0	2	0	0	有抑郁	Frequently
3	2	2	2	2	1	河北	1	1	1	2	0	0	无抑郁	Frequently
2	3	0	1	-3	1	新疆	1	1	1	1	0	0	无抑郁	Frequently
3	3	0	1	-3	1	广东	1	1	0	1	0	0	有抑郁	Frequently
2	3	2	3	8	3	山东	1	1	1	2	0	0	无抑郁	Frequently
2	3	2	3	5	2	河北	1	1	0	2	0	0	无抑郁	Frequently
2	3	0	1	-3	1	山西	1	1	0	1	0	0	有抑郁	Frequently
2	3	0	1	-3	1	河北	1	1	0	1	0	0	有抑郁	Frequently
2	3	0	1	-3	1	江苏	1	1	1	1	0	0	无抑郁	Frequently
2	3	0	3	4	1	浙江	1	1	0	2	0	0	无抑郁	Frequently
2	3	0	2	8	3	北京	1	1	0	2	0	0	无抑郁	Frequently
2	4	2	2	5	4	上海	1	1	1	2	0	0	无抑郁	Frequently
2	3	0	3	3	1	重庆	1	1	0	2	0	0	无抑郁	Frequently
2	3	2	2	3	1	江苏	1	1	1	2	0	0	有抑郁	Frequently
2	2	0	3	7	2	上海	1	1	0	2	1	1	有抑郁	Frequently
2	3	2	3	5	2	北京	1	1	1	2	1	1	有抑郁	Frequently
2	3	2	2	5	2	广东	1	1	1	2	0	0	无抑郁	Frequently
2	3	2	2	6	2	上海	1	1	1	2	0	0	有抑郁	Frequently
3	3	0	3	3	1	福建	1	1	1	2	0	0	有抑郁	Frequently
3	3	0	2	1	1	浙江	1	1	0	0	0	0	有抑郁	Frequently
3	3	0	3	5	1	江苏	1	1	1	2	0	0	有抑郁	Frequently
3	3	2	2	4	1	浙江	1	1	1	2	0	0	有抑郁	Frequently
3	3	0	3	6	1	山东	1	1	1	2	0	0	无抑郁	Frequently
2	4	0	1	-3	1	广西	1	1	1	1	0	0	有抑郁	Frequently
2	3	2	2	1	2	湖南	1	1	1	0	0	0	无抑郁	Frequently
2	4	0	1	-3	1	安徽	1	1	1	1	1	1	有抑郁	Frequently
2	3	2	2	8	1	江苏	1	1	1	2	0	0	有抑郁	Frequently
2	3	0	1	-3	0	陕西	1	1	1	1	0	0	无抑郁	Frequently
2	3	0	1	-3	1	安徽	1	1	0	1	1	1	有抑郁	Frequently
2	3	0	1	-3	1	浙江	1	1	1	1	1	1	有抑郁	Frequently
2	3	0	2	4	1	广东	1	1	1	2	0	0	有抑郁	Frequently
3	3	0	3	5	1	河北	1	1	1	2	0	0	无抑郁	Frequently
2	3	0	1	-3	1	贵州	1	1	1	1	0	0	有抑郁	Frequently
3	4	0	1	-3	1	重庆	1	1	0	1	1	1	有抑郁	Frequently
2	3	0	1	-3	1	广东	1	1	0	1	0	0	无抑郁	Frequently
2	3	0	2	4	1	浙江	1	1	0	2	1	1	有抑郁	Frequently
2	3	0	2	6	2	湖北	0	0	0	2	0	0	有抑郁	Frequently
[truncated: 2,828 more rows]
